# Supplementary material for: Quantitative comparison of within-sample heterogeneity scores for DNA methylation data
Source: Nucleic Acids Res. 2020 Feb 27;48(8):e46. doi: 10.1093/nar/gkaa120 (PMC7192612; doi:10.1093/nar/gkaa120)
Supplement: gkaa120_Supplemental_Files [file gkaa120_supplemental_files.zip]

Archive with 3 entries (3 files):
- supplement.pdf
- Suppl_Data_2.xlsx
- Suppl_Data_3.xlsx
