# Supplementary material for: Quantitative comparison of within-sample heterogeneity scores for DNA methylation data
Source: Nucleic Acids Res. 2020 Feb 27;48(8):e46. doi: 10.1093/nar/gkaa120 (PMC7192612; doi:10.1093/nar/gkaa120)
Supplement: gkaa120_Supplemental_Files [file gkaa120_supplemental_files.zip › Suppl_Data_2.xlsx]

## Sheet: blood cohort
Pipeline step	Sample Average	Samples
	MEAN	C3613	C3614	C3615	C3616	C3617	C3618	C3621	C3622	C3623	C3624	C3625	C3626	C3629	C3630	C3631	C3632	C3633	C3634	C3637	C3638	C3639	C3640	C3641	C3642	C3645	C3646	C3647	C3648	C3649	C3653	C3654	C3655	C3656	C3657	C3661	C3662	C3663	C3664	C3665	C3669	C3670	C3671	C3672	C3673	C3677	C3678	C3679	C3680
Adding meth string (custom script)	0:15:16.180000	0:19:34	00:15:34	00:18:34	00:16:34	00:20:34	00:16:34	00:17:34	00:14:34	00:16:34	00:12:34	00:14:34	00:10:34	00:16:34	00:11:34	00:18:34	00:13:34	00:16:34	00:14:34	00:17:34	00:16:34	00:13:34	00:15:34	00:11:34	00:14:34	00:15:34	00:15:34	00:15:34	00:14:34	00:12:34	00:19:34	00:22:34	00:14:34	00:14:34	00:13:34	00:23:34	00:15:34	00:12:34	00:12:34	00:22:34	00:13:34	00:16:34	00:11:34	00:15:34	00:21:34	00:16:34	00:16:34	00:13:34	00:12:34
FDRP calculation (custom script)	1:32:17.728000	1:39:39	01:28:38	01:38:39	01:29:38	01:39:39	01:28:38	01:31:38	01:23:38	01:30:38	01:19:37	01:23:38	01:13:37	01:23:38	01:20:38	01:34:39	01:19:37	01:27:38	01:26:38	01:30:38	01:34:39	01:19:38	01:26:38	01:15:38	01:28:38	01:27:38	01:30:38	01:24:38	01:24:38	01:20:38	01:47:39	01:41:39	01:25:38	01:22:38	01:24:38	01:44:39	01:34:38	01:27:38	01:30:38	01:47:39	01:21:38	01:33:38	01:16:38	01:25:38	01:47:39	01:32:38	01:29:38	01:23:38	01:20:38
qFDRP calculation (custom script)	1:31:59.377000	1:38:39	01:28:38	01:38:39	01:29:38	01:39:38	01:29:38	01:30:38	01:23:38	01:30:38	01:19:38	01:23:38	01:14:37	01:24:38	01:19:38	01:36:39	01:20:38	01:27:38	01:26:38	01:30:38	01:34:39	01:19:38	01:27:38	01:16:38	01:28:38	01:28:38	01:30:38	01:25:38	01:25:38	01:21:38	01:49:39	01:35:38	01:25:38	01:23:38	01:24:38	01:46:39	01:35:39	01:19:37	01:26:38	01:43:39	01:22:38	01:34:39	01:26:38	01:25:38	01:45:39	01:50:39	01:28:38	01:23:38	01:21:38
PDR calculation (custom script)	0:17:52.586000	0:18:34	00:17:34	00:18:34	00:16:34	00:18:34	00:17:34	00:17:34	00:16:34	00:17:34	00:15:34	00:16:34	00:14:34	00:16:34	00:15:34	00:18:34	00:15:34	00:17:34	00:16:34	00:17:34	00:19:34	00:15:34	00:18:34	00:14:34	00:16:34	00:17:34	00:17:34	00:16:34	00:16:34	00:15:34	00:24:34	00:18:34	00:16:34	00:16:34	00:16:34	00:18:34	00:17:34	00:17:34	00:16:34	00:17:34	00:16:34	00:17:34	00:17:34	00:16:34	00:18:34	00:17:34	00:17:34	00:16:34	00:16:34
MHL hapinfo (publication script)	1 day, 11:17:09.874000	1 day, 15:22:37	1900-01-01 13:32:36	1900-01-01 13:31:33	1900-01-01 12:50:29	1900-01-01 16:05:41	1900-01-01 10:54:24	1900-01-01 14:04:36	1900-01-01 12:40:30	1900-01-01 14:05:33	1900-01-01 09:22:21	1900-01-01 08:40:17	1900-01-01 09:19:20	1900-01-01 11:19:33	1900-01-01 11:13:21	1900-01-01 13:07:37	1900-01-01 07:57:17	1900-01-01 11:50:28	1900-01-01 12:35:28	1900-01-01 19:47:01	1900-01-01 17:44:52	1900-01-01 11:47:27	1900-01-01 20:09:02	1900-01-01 09:35:20	1900-01-01 09:55:23	1900-01-01 10:35:26	1900-01-01 09:25:23	1900-01-01 11:17:24	1900-01-01 10:05:19	1900-01-01 10:49:24	1900-01-01 19:48:51	1900-01-01 13:29:30	1900-01-01 12:10:27	1900-01-01 07:07:12	1900-01-01 10:39:23	1900-01-01 06:38:10	1900-01-01 12:59:37	1900-01-01 14:47:36	1900-01-01 08:49:23	1900-01-01 13:32:40	1900-01-01 10:44:23	1900-01-01 12:04:26	1900-01-01 18:12:56	1900-01-01 12:30:29	1900-01-02 01:00:11	1900-01-01 14:37:33	1900-01-01 13:35:33	1900-01-01 13:30:36	1900-01-01 13:23:31
MHL calculation (publication script)	0:00:15.623000	0:00:16	00:00:16	00:00:16	00:00:16	00:00:16	00:00:16	00:00:16	00:00:16	00:00:16	00:00:16	00:00:16	00:00:16	00:00:16	00:00:16	00:00:16	00:00:16	00:00:16	00:00:16	00:00:16	00:00:16	00:00:16	00:00:16	00:00:16	00:00:16	00:00:16	00:00:16	00:00:16	00:00:16	00:00:16	00:00:16	00:00:16	00:00:16	00:00:16	00:00:16	00:00:16	00:00:16	00:00:16	00:00:16	00:00:16	00:00:16	00:00:16	00:00:16	00:00:16	00:00:16	00:00:16	00:00:16	00:00:16	00:00:16
Methclone (external software)	0:04:53.255000	0:07:33	00:04:38	00:06:33	00:05:33	00:06:33	00:05:33	00:05:33	00:04:38	00:05:33	00:03:48	00:04:38	00:03:48	00:05:33	00:03:48	00:05:33	00:03:48	00:04:38	00:05:33	00:05:33	00:05:33	00:04:38	00:05:33	00:03:48	00:05:33	00:05:33	00:05:33	00:04:38	00:04:38	00:04:38	00:06:33	00:05:33	00:04:38	00:04:38	00:04:38	00:08:34	00:05:33	00:03:48	00:04:38	00:06:33	00:04:38	00:05:33	00:03:48	00:04:38	00:06:33	00:05:33	00:04:38	00:04:38	00:03:48
Epipolymorphism calculation (custom script)	0:00:46.439000	0:01:17	00:00:51	00:00:51	00:00:51	00:00:51	00:00:51	00:00:51	00:00:51	00:00:51	00:00:51	00:00:51	00:00:31	00:00:51	00:00:51	00:00:51	00:00:51	00:00:51	00:00:51	00:00:51	00:00:51	00:00:51	00:00:51	00:00:31	00:00:51	00:00:51	00:00:51	00:00:51	00:00:51	00:00:51	00:00:51	00:00:51	00:00:51	00:00:31	00:00:51	00:01:17	00:00:51	00:00:31	00:00:51	00:00:51	00:00:51	00:00:51	00:00:31	00:00:51	00:00:51	00:00:51	00:00:51	00:00:51	00:00:51
Entropy calculation (custom script)	0:00:46.356000	0:01:17	00:00:51	00:00:51	00:00:51	00:00:51	00:00:51	00:00:51	00:00:51	00:00:51	00:00:51	00:00:51	00:00:31	00:00:51	00:00:51	00:00:51	00:00:51	00:00:51	00:00:51	00:00:51	00:00:51	00:00:51	00:00:51	00:00:51	00:00:51	00:00:51	00:00:51	00:00:51	00:00:51	00:00:51	00:00:51	00:00:51	00:00:51	00:00:31	00:00:51	00:01:17	00:00:51	00:00:31	00:00:51	00:00:51	00:00:51	00:00:51	00:00:31	00:00:51	00:00:51	00:00:51	00:00:51	00:00:51	00:00:51
[truncated: 191 more columns]

## Sheet: Ewing sarcoma
Pipeline step	Sample Average	Samples
		EwS_L10	EwS_L11	EwS_L12	EwS_L13	EwS_L14	EwS_L15	EwS_L16	EwS_L17	EwS_L2	EwS_L3	EwS_L4	EwS_L5	EwS_L6	EwS_L7	EwS_L8	EwS_L9	EwS_T1	EwS_T10	EwS_T100	EwS_T101	EwS_T102	EwS_T103	EwS_T104	EwS_T105	EwS_T106	EwS_T107	EwS_T108	EwS_T109	EwS_T11	EwS_T110	EwS_T111	EwS_T112	EwS_T113	EwS_T114	EwS_T115	EwS_T116	EwS_T117	EwS_T118	EwS_T119	EwS_T12	EwS_T120	EwS_T121	EwS_T122	EwS_T123	EwS_T124	EwS_T125	EwS_T126	EwS_T127
Trimming (Trim Galore)	0:13:48.128000	00:18:34	00:17:34	00:16:34	00:28:35	00:13:34	00:17:34	00:17:34	00:15:34	00:16:34	00:15:34	00:17:34	00:16:34	00:14:34	00:13:34	00:17:34	00:19:34	00:10:34	00:14:34	00:10:34	00:12:34	00:14:34	00:09:34	00:14:34	00:12:34	00:11:34	00:13:34	00:12:34	00:10:34	00:11:34	00:12:34	00:11:34	00:14:34	00:10:34	00:09:34	00:11:34	00:12:34	00:13:34	00:17:34	00:17:34	00:11:34	00:14:34	00:12:34	00:20:34	01:02:37	00:27:35	00:25:35	00:10:34	00:11:34
Mapping (bsmap)	0:10:10.519000	00:13:34	00:14:34	00:12:34	00:19:34	00:10:34	00:12:34	00:12:34	00:10:34	00:09:34	00:10:34	00:13:34	00:11:34	00:10:34	00:08:33	00:10:34	00:10:34	00:07:33	00:09:34	00:07:33	00:08:33	00:09:34	00:06:33	00:11:34	00:08:34	00:08:33	00:10:34	00:08:34	00:07:33	00:08:33	00:08:33	00:07:33	00:10:34	00:07:33	00:06:33	00:08:34	00:09:34	00:10:34	00:12:34	00:16:34	00:07:33	00:13:34	00:11:34	00:12:34	00:33:35	00:15:34	00:14:34	00:06:33	00:07:33
Sorting (samtools)	0:04:53.021000	00:05:33	00:05:33	00:05:33	00:07:33	00:04:38	00:05:33	00:07:33	00:06:33	00:05:33	00:06:33	00:05:33	00:05:33	00:04:38	00:03:48	00:04:38	00:06:33	00:04:38	00:05:33	00:03:48	00:03:48	00:04:38	00:03:02	00:04:38	00:04:38	00:04:38	00:04:38	00:04:38	00:03:48	00:04:38	00:04:38	00:03:48	00:04:38	00:03:48	00:03:02	00:03:48	00:04:38	00:04:38	00:05:33	00:07:33	00:05:33	00:04:38	00:03:48	00:06:33	00:23:34	00:07:33	00:07:33	00:03:02	00:03:48
Indexing (samtools)	0:00:19.856000	00:00:16	00:00:31	00:00:16	00:00:31	00:00:16	00:00:31	00:00:31	00:00:16	00:00:16	00:00:16	00:00:16	00:00:16	00:00:16	00:00:16	00:00:16	00:00:16	00:00:16	00:00:16	00:00:16	00:00:16	00:00:16	00:00:16	00:00:16	00:00:16	00:00:16	00:00:16	00:00:16	00:00:16	00:00:16	00:00:16	00:00:16	00:00:16	00:00:16	00:00:16	00:00:16	00:00:16	00:00:16	00:00:31	00:00:31	00:00:16	00:00:31	00:00:31	00:00:31	00:01:17	00:00:31	00:00:31	00:00:16	00:00:16
Adding meth string (custom script)	0:15:29.529000	00:27:35	00:24:34	00:18:34	00:18:34	00:16:34	00:21:34	00:20:34	00:19:34	00:20:34	00:17:34	00:20:34	00:21:34	00:19:34	00:12:34	00:17:34	00:19:34	00:11:34	00:16:34	00:13:34	00:13:34	00:13:34	00:09:33	00:15:34	00:14:34	00:13:34	00:14:34	00:08:34	00:09:34	00:14:34	00:14:34	00:12:34	00:15:34	00:11:34	00:10:34	00:13:34	00:14:34	00:15:34	00:18:34	00:20:34	00:13:34	00:21:34	00:17:34	00:19:34	01:05:38	00:14:34	00:22:34	00:10:34	00:10:34
FDRP calculation (custom script)	1:22:11.968000	02:18:40	02:20:40	01:39:39	01:52:39	01:29:38	01:50:38	01:38:38	01:32:38	01:30:38	01:33:39	01:40:38	01:30:38	01:27:38	01:13:37	01:33:38	01:37:39	01:18:38	01:27:38	01:14:37	01:21:38	01:20:38	01:07:37	01:32:38	01:18:37	01:20:38	01:23:37	00:57:36	01:09:37	01:26:37	01:21:38	01:16:37	01:19:37	01:13:37	01:10:37	01:22:38	01:25:38	01:27:38	01:35:38	01:44:39	01:21:38	01:34:38	01:23:38	01:37:37	01:02:37	01:01:36	01:31:38	00:43:36	00:47:36
qFDRP calculation (custom script)	1:22:20.679000	02:01:40	02:12:41	01:41:39	01:29:38	01:29:37	01:50:38	01:41:39	01:32:38	01:31:38	01:34:39	01:40:39	01:30:38	01:28:38	01:13:37	01:34:39	01:38:39	01:15:38	01:28:38	01:14:37	01:22:38	01:21:38	01:07:37	01:32:38	01:20:38	01:20:38	01:23:38	00:58:36	01:08:37	01:22:38	01:22:37	01:17:37	01:20:38	01:14:37	01:10:37	01:22:37	01:26:38	01:26:38	01:35:38	01:45:39	01:19:38	01:34:38	01:24:38	01:38:39	00:33:35	01:02:37	01:30:38	00:44:36	00:48:36
PDR calculation (custom script)	0:14:16.668000	00:22:34	00:20:34	00:17:34	00:16:34	00:15:34	00:17:34	00:16:34	00:16:34	00:14:34	00:16:34	00:16:34	00:15:34	00:15:34	00:13:34	00:15:34	00:16:34	00:12:34	00:14:34	00:12:34	00:14:34	00:14:34	00:10:34	00:15:34	00:15:34	00:14:34	00:14:34	00:08:34	00:10:34	00:14:34	00:14:34	00:13:34	00:14:34	00:12:34	00:11:34	00:14:34	00:14:34	00:14:34	00:16:34	00:17:34	00:13:34	00:16:34	00:15:34	00:15:34	00:23:34	00:10:34	00:15:34	00:10:34	00:09:34
MHL hapinfo (publication script)	1 day, 3:09:55.374000	1 day, 8:53:05	1 day, 6:02:07	1 day, 3:36:03	1 day, 6:56:08	1 day, 4:51:01	1 day, 6:24:10	1 day, 4:09:04	1 day, 2:46:02	1 day, 2:19:56	1 day, 1:05:52	1 day, 0:29:48	1 day, 3:32:00	1 day, 4:32:06	1 day, 1:00:51	1 day, 4:09:02	1 day, 4:16:07	1 day, 4:58:06	1 day, 2:34:59	1 day, 3:33:03	1 day, 5:57:51	1 day, 0:30:49	1 day, 0:16:54	1 day, 0:36:53	1 day, 1:41:59	1 day, 1:13:58	1 day, 3:21:02	1 day, 1:24:52	1 day, 0:45:50	1 day, 5:07:09	1 day, 1:25:53	1 day, 1:54:56	1 day, 3:39:02	1 day, 1:00:51	1 day, 2:12:55	1 day, 1:34:57	1 day, 4:54:05	1 day, 3:53:00	1 day, 3:14:58	1 day, 4:19:03	1 day, 3:09:03	1 day, 4:18:08	1 day, 5:45:11	1 day, 5:24:47	1 day, 0:01:17	1 day, 1:26:53	1 day, 3:16:02	22:46:47	22:10:46
MHL calculation (publication script)	0:00:30.717000	00:00:06	00:00:16	00:00:16	00:00:16	00:00:06	00:00:16	00:00:16	00:00:16	00:00:16	00:00:06	00:00:16	00:00:16	00:00:06	00:00:06	00:00:16	00:00:06	00:00:06	00:00:06	00:00:06	00:00:06	00:00:06	00:00:06	00:00:16	00:00:06	00:00:06	00:00:06	00:00:06	00:00:06	00:00:16	00:00:16	00:00:06	00:00:06	00:00:06	00:00:06	00:00:06	00:00:06	00:00:06	00:00:16	00:00:16	00:00:06	00:00:16	00:00:06	00:00:16	01:05:38	00:00:06	00:00:16	00:00:06	00:00:06
Methclone (external software)	0:04:36.112000	00:06:33	00:06:33	00:06:33	00:05:33	00:05:33	00:07:33	00:06:33	00:05:33	00:05:33	00:05:33	00:06:33	00:06:33	00:04:38	00:03:48	00:05:33	00:05:33	00:03:02	00:04:38	00:03:48	00:03:48	00:03:48	00:02:22	00:04:38	00:03:48	00:03:48	00:03:48	00:02:22	00:03:02	00:03:48	00:03:48	00:03:02	00:03:48	00:03:02	00:03:02	00:03:48	00:04:38	00:04:38	00:05:33	00:06:33	00:03:48	00:06:33	00:04:38	00:06:33	01:02:37	00:04:38	00:07:33	00:03:48	00:03:48
Epipolymorphism calculation (custom script)	0:00:59.856000	00:01:17	00:01:17	00:01:17	00:00:51	00:01:17	00:01:17	00:01:17	00:00:51	00:01:17	00:00:51	00:01:17	00:01:17	00:00:51	00:00:51	00:00:51	00:01:17	00:00:31	00:00:51	00:00:51	00:00:51	00:00:51	00:00:31	00:00:51	00:00:51	00:00:51	00:00:51	00:00:31	00:00:31	00:00:51	00:00:51	00:00:51	00:00:51	00:00:31	00:00:31	00:00:51	00:00:51	00:00:51	00:00:51	00:01:17	00:00:31	00:01:17	00:00:51	00:01:17	00:33:35	00:01:17	00:01:17	00:00:51	00:00:51
Entropy calculation (custom script)	0:00:56.888000	00:01:17	00:01:17	00:01:17	00:01:17	00:01:17	00:01:17	00:01:17	00:00:51	00:01:17	00:00:51	00:01:17	00:01:17	00:00:51	00:00:51	00:00:51	00:01:17	00:00:31	00:00:51	00:00:51	00:00:51	00:00:51	00:00:31	00:00:51	00:00:51	00:00:51	00:00:51	00:00:31	00:00:31	00:00:51	00:00:51	00:00:51	00:00:51	00:00:31	00:00:31	00:00:51	00:00:51	00:00:51	00:00:51	00:01:17	00:00:51	00:01:17	00:00:51	00:01:17	00:23:34	00:01:17	00:01:17	00:00:51	00:00:51
[truncated: 139 more columns]
