# Supplementary material for: Quantitative comparison of within-sample heterogeneity scores for DNA methylation data
Source: Nucleic Acids Res. 2020 Feb 27;48(8):e46. doi: 10.1093/nar/gkaa120 (PMC7192612; doi:10.1093/nar/gkaa120)
Supplement: gkaa120_Supplemental_Files [file gkaa120_supplemental_files.zip › Suppl_Data_3.xlsx]

## Sheet: Hyper-heterogeneous genes (MSC)
chromosome	start	end	width	strand	symbol	entrezID	CpG	GC	C	G	FDR-adjusted p-value
chr16	23278231	23381299	103069	+	SCNN1B	6338	1382	49523	24793	24730	8.66643e-31
chr9	135075422	135121179	45758	+	OLFM1	10439	1295	25278	12489	12789	2.77374e-30
chr21	42199689	42297244	97556	+	ABCG1	9619	1937	49769	24325	25444	4.50478e-30
chr2	1374223	1543711	169489	+	TPO	7173	2754	81733	43808	37925	7.11739e-30
chr7	141074232	141480380	406149	+	TMEM178B	100507421	3484	175748	85661	90087	9.87936e-30
chr8	2045040	2165552	120513	+	MYOM2	9172	2385	56212	27240	28972	1.28421e-29
chr16	23836001	24220611	384611	+	PRKCB	5579	3891	168327	82608	85719	2.17007e-29
chr21	42653636	42775509	121874	+	PDE9A	5152	2781	62510	32301	30209	1.47774e-28
chr16	24255553	24362801	107249	+	CACNG3	10368	1108	47765	24062	23703	9.31325e-28
chr19	6772714	6857366	84653	+	VAV1	7409	1351	40120	20102	20018	1.04335e-27
chr8	55102389	55542054	439666	+	XKR4	114786	3626	176412	87436	88976	1.97098e-27
chr18	52340172	53535903	1195732	+	DCC	1630	7331	442602	219904	222698	2.13192e-27
chr17	11241263	11564063	322801	+	SHISA6	388336	3354	141010	69845	71165	2.40945e-27
chr12	3381349	3593973	212625	+	PRMT8	56341;102723386	2624	97670	48253	49417	2.52089e-27
chr3	6770001	7741533	971533	+	GRM7	2917;100996542	6437	367242	181642	185600	7.6715e-27
chr12	112570380	112898881	328502	+	RPH3A	22895	2748	143857	70765	73092	6.39584e-26
chr18	46917492	47102243	184752	+	KATNAL2	83473	2375	59274	29506	29768	6.39584e-26
chr14	93333219	93707876	374658	+	UNC79	57578	3041	147334	70532	76802	1.66329e-25
chr17	11598431	11969748	371318	+	DNAH9	1770	4111	158278	80232	78046	3.48096e-25
chr16	25692026	26137688	445663	+	HS3ST4	9951	3985	187740	92509	95231	5.78481e-25
chr14	97458816	97581601	122786	+	NA	101929241	1076	52452	25905	26547	7.20847e-25
chr12	111034024	111350554	316531	+	CUX2	23316	4866	155997	77138	78859	9.11819e-25
chr19	30228290	30713538	485249	+	ZNF536	9745	6468	224653	110446	114207	1.31811e-24
chr12	110846769	110907535	60767	+	CCDC63	160762	923	29072	14679	14393	5.13986e-24
chr13	25372071	26025851	653781	+	ATP8A2	51761	6625	273014	131988	141026	1.56404e-23
chr10	71396934	71815947	419014	+	CDH23	64072;100653137	6181	219145	109639	109506	1.79135e-23
chr1	228208130	228378876	170747	+	OBSCN	84033	3538	91979	44879	47100	6.16166e-23
chr6	12716805	13290484	573680	+	PHACTR1	221692	5213	236369	117459	118910	7.6213e-23
chr17	42682613	42699814	17202	+	CNTNAP1	8506	475	9397	4482	4915	7.75964e-23
chr8	10054268	10428891	374624	+	MSRA	4482	4760	163162	78342	84820	1.01936e-22
chr22	50089879	50161690	71812	+	MOV10L1	54456	1460	34208	16595	17613	2.57892e-22
chr7	150716557	150750033	33477	+	GIMAP5	55340;100527949	349	14836	7591	7245	2.85263e-22
chr19	16719976	16817963	97988	+	NWD1	284434	1459	47108	23647	23461	6.6196e-22
chr2	3658195	3702671	44477	+	ALLC	55821	604	19763	9407	10356	1.06898e-21
chr7	150716557	150724284	7728	+	GIMAP1	170575	135	3534	1692	1842	1.40033e-21
chr16	8674565	8784575	110011	+	ABAT	18	1699	52095	25867	26228	1.76244e-21
chr10	129467184	129768007	300824	+	MGMT	4255	4924	136859	65874	70985	2.26352e-21
chr14	103928462	104052667	124206	+	TDRD9	122402	1533	53036	24896	28140	2.8482e-21
chr17	80169992	80209331	39340	+	CARD14	79092	999	21358	10895	10463	5.09145e-21
chr16	78099413	79212667	1113255	+	WWOX	51741	13249	474708	232238	242470	7.13322e-21
chr19	38433699	38587564	153866	+	RYR1	6261	3211	80223	40085	40138	7.13322e-21
chr1	2050470	2185395	134926	+	PRKCZ	5590	4641	76152	36527	39625	1.15948e-20
chr1	18107746	18378483	270738	+	IGSF21	84966	3576	135131	66670	68461	1.23139e-20
chr17	7717354	7833744	116391	+	DNAH2	146754	2146	56364	28057	28307	1.4996e-20
chr13	99606669	99897134	290466	+	CLYBL	171425	3781	125501	62520	62981	2.58686e-20
chr11	134436473	134505661	69189	+	NA	283177	997	34374	16918	17456	3.44271e-20
chr4	5051442	5500998	449557	+	STK32B	55351	4204	191877	95420	96457	3.44271e-20
chr22	38952741	38992778	40038	+	APOBEC3A	200315;100913187	652	21316	10851	10465	3.45247e-20
chr11	134331874	134378341	46468	+	GLB1L2	89944	1045	23760	11838	11922	3.5418e-20
chr2	3703592	3847408	143817	+	DCDC2C	728597	1946	64084	29706	34378	3.67385e-20
chr2	950868	1367613	416746	+	SNTG2	54221	5409	178549	86431	92118	6.85098e-20
chr17	50561068	50627474	66407	+	CACNA1G	8913	1448	37738	18518	19220	7.92022e-20
chr2	3594832	3644644	49813	+	COLEC11	78989	1229	25452	12338	13114	1.25634e-19
chr8	49909789	50794118	884330	+	SNTG1	54212	5082	317402	157670	159732	1.4813e-19
chr17	10729777	10815164	85388	+	TMEM220-AS1	101101775	1105	40171	20550	19621	1.73374e-19
chr8	9249417	9413714	164298	+	NA	157273	1867	71641	35234	36407	2.25168e-19
chr17	74213514	74262020	48507	+	TTYH2	94015	912	26422	12970	13452	2.60778e-19
chr11	120511759	120988904	477146	+	GRIK4	2900	6267	229028	110622	118406	2.86175e-19
chr14	71932439	72566529	634091	+	RGS6	9628	5303	265758	130183	135575	3.20842e-19
chr1	237042205	237833988	791784	+	RYR2	6262	7243	305053	147279	157774	3.35469e-19
chr7	150433654	150448140	14487	+	LINC00996	285972	180	6538	3200	3338	4.43562e-19
chr9	132410043	132573317	163275	+	C9orf171	389799	3163	80263	40081	40182	4.73013e-19
chr5	170353487	170736632	383146	+	KCNIP1	30820	3945	177372	89947	87425	5.44694e-19
chr2	241881363	242078722	197360	+	LINC01237	101927289	4716	100133	48209	51924	9.10682e-19
chr19	17951293	18000080	48788	+	KCNN1	3780	1222	26685	12974	13711	9.11458e-19
chr5	174336295	174532457	196163	+	LINC01411	101928176	1890	84915	42384	42531	9.51281e-19
chr22	17359949	17558149	198201	+	CECR2	27443	3366	87272	42741	44531	1.10282e-18
chr4	2963608	3040747	77140	+	GRK4	2868	1287	35781	17349	18432	1.14955e-18
chr8	123178960	123210079	31120	+	FAM83A	84985	541	15498	7893	7605	1.55955e-18
chr2	65436711	66084639	647929	+	NA	101927533	5329	271744	131142	140602	1.57365e-18
chr3	54122547	55074557	952011	+	CACNA2D3	55799	8315	401588	195022	206566	1.65113e-18
chr10	133070929	133131675	60747	+	GPR123	84435	2475	36646	19004	17642	1.95391e-18
chr20	36306336	36528637	222302	+	DLGAP4	22839	3548	113393	55293	58100	2.64651e-18
chr16	23182715	23216883	34169	+	SCNN1G	6340	420	16238	8024	8214	3.92066e-18
chr7	149776042	149833979	57938	+	SSPO	23145	1294	35349	18391	16958	4.32591e-18
chr6	166999405	167139141	139737	+	CCR6	1235	1737	59468	28945	30523	5.35553e-18
chr2	121649650	121728208	78559	+	NIFK-AS1	254128	1021	34669	17243	17426	6.34575e-18
chr7	23710167	23832513	122347	+	STK31	56164	889	45803	21529	24274	7.80399e-18
chr18	3962353	4013943	51591	+	DLGAP1-AS4	101410534	476	20318	10119	10199	7.80832e-18
chr3	53494656	53813733	319078	+	CACNA1D	776	3555	142921	68731	74190	8.60697e-18
chr7	152759749	152855378	95630	+	ACTR3B	57180	1471	41462	19266	22196	9.82074e-18
chr19	859643	863630	3988	+	CFD	1675	265	2640	1223	1417	9.95835e-18
chr18	51346249	51562569	216321	+	NA	100287225	1570	86376	42398	43978	1.15341e-17
chr8	17246571	17302427	55857	+	VPS37A	137492	493	20732	10393	10339	1.15341e-17
chr2	11534116	11642788	108673	+	GREB1	9687	2000	52780	25449	27331	1.17657e-17
chr3	35638945	35794496	155552	+	ARPP21	10777	931	56943	27967	28976	1.41111e-17
chr18	46326809	46463140	136332	+	RNF165	494470	1751	66841	32886	33955	1.41111e-17
chr8	142449430	142545009	95580	+	BAI1	575	3141	59898	27774	32124	1.4533e-17
chr20	62816244	62841159	24916	+	COL9A3	1299	930	15409	7613	7796	1.54674e-17
chr19	17523301	17553839	30539	+	FAM129C	199786	675	16037	7591	8446	1.94732e-17
chr22	48489460	48850912	361453	+	FAM19A5	25817	9106	196516	96146	100370	1.94732e-17
chr20	52210645	52650431	439787	+	LINC01524	101927700	3516	178445	87658	90787	2.22734e-17
chr7	94907202	95296415	389214	+	PPP1R9A	55607	2367	141867	68038	73829	2.49783e-17
chr4	108167525	108256836	89312	+	LEF1-AS1	641518	979	36732	17626	19106	2.63621e-17
chr12	19404045	19720801	316757	+	AEBP2	121536	3154	127746	61140	66606	2.85431e-17
chr19	52336245	52367778	31534	+	ZNF610	162963	523	14153	7095	7058	3.0137e-17
chr7	3301448	4269000	967553	+	SDK1	221935	13036	417168	205297	211871	3.06825e-17
chr12	71938846	72186618	247773	+	TPH2	121278	1599	96565	46739	49826	3.85858e-17
chr4	117428396	117691188	262793	+	LINC01378	103689918	1378	92308	45718	46590	4.19693e-17
chr12	108858932	108901043	42112	+	DAO	1610	532	19902	9729	10173	4.3588e-17
chr7	26291895	26374329	82435	+	SNX10	29887	949	35168	17180	17988	4.618e-17
chr14	76310614	76501841	191228	+	ESRRB	2103	2622	93090	46284	46806	4.74125e-17
chr6	167325086	167359503	34418	+	TTLL2	83887	528	15015	7332	7683	5.37368e-17
chr13	112647044	112684497	37454	+	ATP11AUN	400165	733	17682	8565	9117	7.56891e-17
chr12	71439770	71586310	146541	+	LGR5	8549	1058	56522	28240	28282	7.75568e-17
chr12	123762188	123936206	174019	+	DNAH10	196385	2885	80618	39598	41020	7.94335e-17
chr13	113122814	113149529	26716	+	F10	2159	606	12968	6335	6633	7.94335e-17
chr12	111686056	111757107	71052	+	ACAD10	80724	1203	33478	16550	16928	8.03492e-17
chr2	5932687	6001275	68589	+	LINC01105	150622;400940	692	29852	14798	15054	8.67345e-17
chr14	69484692	69531551	46860	+	PLEKHD1	400224;101929892;101930417;102723404	527	22691	11109	11582	8.67345e-17
chr7	87934143	88202889	268747	+	ADAM22	53616	1781	100220	48505	51715	8.67345e-17
chr19	10602457	10644559	42103	+	SLC44A2	57153	1026	21779	10747	11032	9.16016e-17
chr17	18108706	18179802	71097	+	MYO15A	51168	1324	39242	20083	19159	9.89668e-17
chr20	31870702	31944963	74262	+	TTLL9	164395	921	34180	17131	17049	1.17627e-16
chr1	50048014	50203786	155773	+	ELAVL4	1996	1043	62471	30181	32290	1.34683e-16
chr20	62642445	62685785	43341	+	SLCO4A1	28231	1404	25233	12560	12673	1.4068e-16
chr1	199148598	199393307	244710	+	NA	400800	1203	88281	44467	43814	1.54241e-16
chr7	150450630	150479392	28763	+	GIMAP8	155038	272	12438	5779	6659	2.08682e-16
chr10	102918293	103090221	171929	+	CNNM2	54805	2165	73219	35342	37877	2.09024e-16
chr8	143716259	143722458	6200	+	MAPK15	225689	240	4035	2021	2014	2.41369e-16
chr19	41576273	41729798	153526	+	CEACAM5	1048	1485	71489	36103	35386	2.45408e-16
chr12	131828393	131851783	23391	+	MMP17	4326	994	14485	7276	7209	2.51901e-16
chr6	101398788	102070083	671296	+	GRIK2	2898	3336	227841	111472	116369	2.54212e-16
chr10	49609095	49665104	56010	+	CHAT	1103	1012	28587	13998	14589	2.72035e-16
chr22	41699499	41799456	99958	+	MEI1	150365	1479	46748	23161	23587	3.13168e-16
chr18	74597870	75065671	467802	+	ZNF407	55628	4614	177613	85166	92447	3.26321e-16
chr2	241776825	241804208	27384	+	GAL3ST2	64090	602	13467	6533	6934	3.27235e-16
chr3	75906695	77649964	1743270	+	ROBO2	6092	12406	621557	307190	314367	3.32608e-16
chr22	41998725	42058456	59732	+	WBP2NL	164684	702	25153	12467	12686	3.53633e-16
chr12	53954834	53958956	4123	+	HOXC12	3228	170	2389	1181	1208	3.53633e-16
chr14	100779410	100861031	81622	+	MEG3	55384	1731	42182	20356	21826	3.696e-16
chr5	21341833	21589372	247540	+	GUSBP1	728411	1950	91658	45340	46318	3.75038e-16
chr3	52316319	52400491	84173	+	DNAH1	25981	1518	46504	23386	23118	3.91335e-16
chr3	13650696	13746637	95942	+	LINC00620	285375	1119	46809	21742	25067	4.24484e-16
chr13	112894378	113099739	205362	+	MCF2L	23263	6153	111641	53306	58335	4.3035e-16
chr12	120302316	120313249	10934	+	SIRT4	23409	262	5333	2458	2875	4.3035e-16
chr2	209771993	209999300	227308	+	UNC80	285175	1676	85410	43169	42241	5.01102e-16
chr20	43914864	44069616	154753	+	TOX2	84969	1956	73589	35228	38361	5.04602e-16
chr17	29929200	30108452	179253	+	EFCAB5	374786	1464	70609	35627	34982	5.27412e-16
chr20	1947246	2007517	60272	+	NA	727993	700	28050	14306	13744	5.45208e-16
chr1	110211343	110283100	71758	+	KCNC4	3749	935	35541	17946	17595	5.74839e-16
chr7	31514071	31658720	144650	+	CCDC129	223075	935	55176	27120	28056	6.05056e-16
chr10	80537902	80646560	108659	+	SH2D4B	387694	1276	48895	24023	24872	6.05056e-16
chr1	11479166	11537584	58419	+	PTCHD2	57540	1087	30874	15637	15237	6.14972e-16
chr11	65576038	65592650	16613	+	EHBP1L1	254102	503	10071	4590	5481	7.12254e-16
chr11	62856102	62888875	32774	+	SLC3A2	6520	641	15819	7789	8030	7.15415e-16
chr20	37903104	37945350	42247	+	VSTM2L	128434	854	22817	10928	11889	7.19328e-16
chr13	34942287	35673022	730736	+	NBEA	26960	4404	255837	124709	131128	7.51341e-16
chr11	122882528	122959798	77271	+	C11orf63	79864	923	31307	15603	15704	7.61586e-16
chr11	20669551	21575681	906131	+	NELL1	4745	5310	346995	167196	179799	7.69917e-16
chr20	38805705	38923024	117320	+	PPP1R16B	26051	1503	55751	27296	28455	7.81886e-16
chr22	43411196	43507848	96653	+	MPPED1	758	1776	50532	22861	27671	8.19303e-16
chr17	82735575	82751197	15623	+	FN3K	64122	390	8020	4028	3992	8.76549e-16
chr22	26169474	26383597	214124	+	SEZ6L	23544	2245	95423	47264	48159	9.43888e-16
chr15	76059837	76229121	169285	+	C15orf27	123591	2291	81210	40331	40879	1.08656e-15
chr21	42496008	42581440	85433	+	SLC37A1	54020	1744	41682	20760	20922	1.08848e-15
chr4	76011184	76112802	101619	+	ART3	419	881	40439	19701	20738	1.3347e-15
chr5	175796310	175884020	87711	+	CPLX2	10814	1393	44661	21975	22686	1.34125e-15
chr5	69631963	69636399	4437	+	NA	101929545;102725182	132	2679	1567	1112	1.47025e-15
chr3	184812143	185052614	240472	+	VPS8	23355	1952	92462	44653	47809	1.51017e-15
chr8	1501366	1708476	207111	+	DLGAP2	9228	4402	97973	48546	49427	1.91154e-15
chr3	49554489	49671545	117057	+	BSN	8927	1524	57139	28088	29051	1.97003e-15
chr16	68737225	68835548	98324	+	CDH1	999	1378	46109	23037	23072	1.99758e-15
chr14	74303069	74360008	56940	+	VRTN	55237	859	26684	13111	13573	2.02193e-15
chr4	625584	670782	45199	+	PDE6B	5158	1385	25693	12535	13158	2.08149e-15
chr22	44752558	44862788	110231	+	ARHGAP8	23779	2268	56463	28045	28418	2.16063e-15
chr3	50675241	51384198	708958	+	DOCK3	1795	5205	284627	139156	145471	2.78165e-15
chr19	54953130	55001142	48013	+	NLRP2	55655	1100	23568	11833	11735	2.79837e-15
chr9	94726701	95087218	360518	+	C9orf3	84909	4481	154637	74703	79934	2.90094e-15
chr22	47631674	47855600	223927	+	NA	284930	2656	100255	49639	50616	3.04052e-15
chr13	53028759	53052057	23299	+	OLFM4	10562	174	9340	4500	4840	3.13737e-15
chr19	43401496	43418597	17102	+	TEX101	83639	327	8112	3787	4325	3.15317e-15
chr10	132104671	132184809	80139	+	JAKMIP3	282973	2129	44386	21762	22624	3.33882e-15
chr18	74534440	74587212	52773	+	CNDP1	84735	643	24289	12096	12193	3.82251e-15
chr12	131165011	131212931	47921	+	LINC01257	116437;101929974	547	22086	11175	10911	3.84303e-15
chr6	111087503	111231194	143692	+	SLC16A10	117247	1231	57763	27974	29789	3.99811e-15
chr15	42359500	42412318	52819	+	CAPN3	825	640	24748	12415	12333	4.05477e-15
chr4	3244369	3271738	27370	+	MSANTD1	345222	793	15500	7489	8011	4.13406e-15
chr9	137877789	138124624	246836	+	CACNA1B	774	4370	123259	58580	64679	4.13406e-15
chr1	107140007	107483458	343452	+	NTNG1	22854	2118	128278	64722	63556	4.67648e-15
chr2	15920399	15936017	15619	+	MYCNUT	103752554	203	7136	3431	3705	4.95735e-15
chr20	2380908	2432753	51846	+	TGM6	343641	549	23428	11400	12028	4.95735e-15
chr3	128153454	128408646	255193	+	EEFSEC	60678	2688	122171	59668	62503	4.95735e-15
chr15	78437431	78501456	64026	+	IREB2	3658	687	25241	12183	13058	6.61064e-15
chr11	46936689	47164385	227697	+	C11orf49	79096	2268	94200	46273	47927	7.07465e-15
chr1	212565334	212620777	55444	+	ATF3	467	766	23930	11914	12016	7.76323e-15
chr19	54497879	54510687	12809	+	LAIR2	3904	286	6308	3230	3078	8.08545e-15
chr20	52972407	53495330	522924	+	TSHZ2	128553	5407	219735	109199	110536	8.22305e-15
chr16	22206282	22288732	82451	+	EEF2K	29904;101930123	1234	39442	19240	20202	8.22305e-15
chr2	42494569	42756947	262379	+	MTA3	57504	3448	113024	55561	57463	8.22305e-15
chr12	54301202	54351849	50648	+	COPZ1	22818	793	23598	11802	11796	8.23445e-15
chr22	39901082	39973721	72640	+	GRAP2	9402	854	32307	16384	15923	8.56854e-15
chr3	2098813	3057956	959144	+	CNTN4	152330	7590	364207	178985	185222	1.11729e-14
chr17	28950513	29057220	106708	+	PIPOX	51268	1650	54879	26904	27975	1.12098e-14
chr2	30051066	30143804	92739	-	NA	101929618;101930384	909	39738	20070	19668	1.15404e-14
chr17	50508384	50531501	23118	+	MYCBPAP	84073	374	11722	5841	5881	1.15404e-14
chr19	3224703	3297076	72374	+	CELF5	60680	1701	38670	18653	20017	1.38041e-14
chr6	123804141	124825657	1021517	+	NKAIN2	154215	5981	368703	182861	185842	1.44617e-14
chr10	48684876	48982956	298081	+	WDFY4	57705	2597	135292	66339	68953	1.44931e-14
chr9	128920895	128942041	21147	+	PHYHD1	254295	422	10907	5405	5502	1.45565e-14
chr2	73784189	73817147	32959	+	C2orf78	388960	427	14154	7075	7079	1.45565e-14
chr12	56752161	56787790	35630	+	HSD17B6	8630	556	16004	7564	8440	1.47425e-14
chr16	89613308	89638456	25149	+	DPEP1	1800	756	14857	7497	7360	1.53275e-14
chr7	101815904	102283957	468054	+	CUX1	1523	9448	227508	114498	113010	1.6948e-14
chr17	9021542	9244000	222459	+	NTN1	9423	4030	110708	53948	56760	1.70855e-14
chr8	95204456	95810136	605681	+	C8orf37-AS1	100616530	4274	242604	119069	123535	1.72986e-14
chr2	170178145	170655171	477027	+	MYO3B	140469;102723826;102725396	3597	191806	94929	96877	1.7898e-14
chr4	183853431	184023526	170096	+	STOX2	56977	2548	72118	34624	37494	1.79791e-14
chr19	33621955	33773509	151555	+	CHST8	64377	2571	76750	38291	38459	1.79791e-14
chr12	109347903	109455523	107621	+	MYO1H	283446	1393	46403	23159	23244	1.81685e-14
chr14	31489956	31861224	371269	+	NUBPL	80224	2747	142905	69059	73846	1.88981e-14
chr12	1529891	1647243	117353	+	WNT5B	81029	2468	55774	27093	28681	1.92203e-14
chr11	134274245	134319564	45320	+	GLB1L3	112937	794	20123	10255	9868	1.99614e-14
chr7	6637322	6656432	19111	+	ZNF316	100131017	863	11770	5372	6398	2.08059e-14
chr9	34179013	34252523	73511	+	UBAP1	51271	966	31462	15566	15896	2.32648e-14
chr19	37007857	37130314	122458	+	ZNF420	147923	1546	51231	25665	25566	2.33292e-14
chr6	6588108	6654983	66876	+	LY86	9450	771	29683	15333	14350	2.3779e-14
chr13	100708325	101059286	350962	+	NALCN-AS1	100885778	2973	145117	71573	73544	2.48444e-14
chr21	10521553	10606140	84588	+	TPTE	7179	702	32909	16314	16595	2.48444e-14
chr5	141199582	141203779	4198	+	PCDHB11	56125	162	2038	1059	979	2.51329e-14
chr3	139935185	140577397	642213	+	CLSTN2	64084	4130	274294	135083	139211	2.84059e-14
chr17	3472374	3503419	31046	+	ASPA	443	358	12746	6382	6364	3.11852e-14
chr8	28494205	28574268	80064	+	FZD3	7976	655	29047	14477	14570	3.48683e-14
chr19	1446302	1473244	26943	+	APC2	10297	1547	17110	8432	8678	3.6857e-14
chr2	87455368	87606805	151438	+	LINC00152	112597;541471	1653	67862	33572	34290	3.72741e-14
chr19	56690686	56799646	108961	+	ZIM2-AS1	101929059	1318	45939	22751	23188	3.92529e-14
chr1	1173884	1197935	24052	+	TTLL10	254173	726	13169	6779	6390	3.97825e-14
chr11	74493851	74669117	175267	+	POLD3	10714	1613	73119	35760	37359	4.05389e-14
chr18	79069285	79378283	308999	+	ATP9B	374868	4349	129238	61918	67320	4.22403e-14
chr16	85898803	85922609	23807	+	IRF8	3394	522	11908	5508	6400	4.46225e-14
chr7	29122274	29514328	392055	+	CHN2	1124;644086;101928168	3974	164732	82245	82487	4.57648e-14
chr17	5772234	6124427	352194	+	WSCD1	23302;339166	4564	162158	79313	82845	4.60731e-14
chr3	185282941	185489097	206157	+	MAP3K13	9175	2085	82604	40769	41835	4.72536e-14
chr22	44702233	44862784	160552	+	PRR5-ARHGAP8	553158	3562	84709	41923	42786	4.78569e-14
chr7	123925237	123971414	46178	+	SPAM1	6677	242	16819	7997	8822	4.82768e-14
chr22	23070361	23125037	54677	+	GNAZ	2781	1049	31409	15151	16258	4.95065e-14
chr5	167284799	168264157	979359	+	TENM2	57451	8906	395565	195637	199928	5.51923e-14
chr15	69298947	69407780	108834	+	PAQR5	54852	1296	50999	25222	25777	5.611e-14
chr7	150824627	150861504	36878	+	AOC1	26	481	17628	9143	8485	5.66308e-14
chr1	3652520	3736201	83682	+	TP73	7161	2366	49810	24092	25718	6.21358e-14
chr22	25742144	26031041	288898	+	MYO18B	84700	3360	132679	65728	66951	6.38411e-14
chr18	50560078	50731824	171747	+	MAPK4	5596	1900	78582	39345	39237	6.5005e-14
chr2	201116104	201176687	60584	+	CFLAR	8837	834	26871	13037	13834	7.04826e-14
chr5	17065598	17276843	211246	+	BASP1	10409	2998	91159	44848	46311	7.36328e-14
chr20	2296001	2341078	45078	+	TGM3	7053	562	21603	10769	10834	7.75595e-14
chr5	174045604	174243501	197898	+	NA	51617	2115	90494	44784	45710	7.8616e-14
chr18	13217498	13652755	435258	+	LDLRAD4	753;102724615	6816	202117	96613	105504	7.8616e-14
chr12	100717526	101128641	411116	+	ANO4	121601	2538	160579	78490	82089	8.15541e-14
chr13	113158654	113172383	13730	+	PROZ	8858	311	6977	3886	3091	8.29019e-14
chr10	12349482	12835545	486064	+	CAMK1D	57118	7830	221716	107201	114515	8.69055e-14
chr5	141100473	141152636	52164	+	PCDHB3	56132	837	20209	10059	10150	9.83008e-14
chr3	141228726	141294906	66181	+	PXYLP1	92370	876	30708	14607	16101	1.03329e-13
chr2	121737103	121767853	30751	+	TSN	7247	527	13531	6439	7092	1.14398e-13
chr19	48394875	48444931	50057	+	GRIN2D	2906	1414	26318	12743	13575	1.18837e-13
chr12	106582907	106762803	179897	+	RFX4	5992	1796	76819	38164	38655	1.19492e-13
chr1	74235401	74544428	309028	+	TNNI3K	51086;100526835	1838	113697	56051	57646	1.19678e-13
chr19	40466241	40576464	110224	+	SPTBN4	57731	2419	56273	26883	29390	1.20268e-13
chr12	117099481	117142091	42611	+	TESC-AS1	101928244	663	20420	10054	10366	1.24885e-13
chr5	1201595	1225117	23523	+	SLC6A19	340024	762	14068	7034	7034	1.26973e-13
chr8	28600469	28755599	155131	+	EXTL3	2137	2269	68818	33312	35506	1.28665e-13
chr12	50504985	50748667	243683	+	DIP2B	57609	2760	101964	50616	51348	1.28665e-13
chr10	132332154	132379918	47765	+	LRRC27	80313	1197	24752	11831	12921	1.32869e-13
chr6	68635367	69389511	754145	+	BAI3	577	4033	264984	130047	134937	1.33792e-13
chr16	30472658	30523185	50528	+	ITGAL	3683	877	25498	12386	13112	1.33996e-13
chr19	50432903	50466321	33419	+	MYBPC2	4606	729	17972	9041	8931	1.35367e-13
chr16	84368527	84464187	95661	+	ATP2C2	9914	1788	46708	22764	23944	1.4025e-13
chr16	21678514	21760729	82216	+	OTOA	146183	904	36957	18019	18938	1.45344e-13
chr12	104215779	104350305	134527	+	TXNRD1	7296	1916	57000	27445	29555	1.48752e-13
chr4	56170195	56328625	158431	+	KIAA1211	57482	1552	66254	32484	33770	1.49205e-13
chr11	2444684	2849109	404426	+	KCNQ1	3784	7415	208478	102608	105870	1.51341e-13
chr2	130836916	131047263	210348	+	ARHGEF4	50649;101930241	3370	98228	48357	49871	1.51406e-13
chr15	91099950	91301309	201360	+	SV2B	9899	1971	85585	41167	44418	1.51406e-13
chr1	74198235	74543982	345748	+	FPGT-TNNI3K	100526835	2042	126260	62260	64000	1.51649e-13
chr10	81875314	82987179	1111866	+	NRG3	10718	7027	417000	204484	212516	1.56866e-13
chr5	76083172	76353939	270768	+	SV2C	22987	2295	112143	55437	56706	1.59277e-13
chr19	35935358	35945767	10410	+	LRFN3	79414	367	5924	3113	2811	1.61258e-13
chr1	117001750	117036476	34727	+	CD101	9398	289	14815	7249	7566	1.61408e-13
chr20	63235883	63240507	4625	+	BIRC7	79444	136	2974	1476	1498	1.61796e-13
chr14	99645110	99680569	35460	+	HHIPL1	84439	834	19451	9376	10075	1.66221e-13
chr6	43243680	43288259	44580	+	TTBK1	84630	1013	25019	12074	12945	1.68509e-13
chr1	20290919	20354894	63976	+	VWA5B1	127731	950	32221	15889	16332	1.7335e-13
chr5	172641266	172691540	50275	+	NEURL1B	54492	1092	25512	12988	12524	1.74746e-13
chr11	86955619	87000959	45341	+	NA	100506368	485	19072	9274	9798	1.83726e-13
chr1	166975582	167022214	46633	+	MAEL	84944	364	17774	8792	8982	2.02533e-13
chr3	184031544	184039369	7826	+	HTR3D	200909	107	3715	1863	1852	2.13659e-13
chr13	51222334	51284241	61908	+	FAM124A	220108	691	27409	13891	13518	2.16742e-13
chr17	4833388	4898061	64674	+	MINK1	50488	1334	33583	16545	17038	2.55533e-13
chr7	150368790	150412470	43681	+	ZNF775	285971	1343	23811	11241	12570	2.58097e-13
chr20	64151791	64242253	90463	+	MYT1	4661	1890	49375	24602	24773	2.58097e-13
chr5	90529344	91164221	634878	+	GPR98	84059	4440	236293	114333	121960	2.77148e-13
chr5	154941070	154969411	28342	+	MRPL22	29093	267	11005	5177	5828	2.84885e-13
chr19	49157741	49211836	54096	+	TRPM4	54795	1224	27211	14495	12716	2.87875e-13
chr14	75427716	75474111	46396	+	JDP2	122953	774	23197	11102	12095	2.99558e-13
chr17	57255851	57684685	428835	+	MSI2	124540	5909	203700	97720	105980	3.00342e-13
chr11	134032272	134046849	14578	+	NA	100128239	402	8169	4019	4150	3.10597e-13
chr19	8206736	8262421	55686	+	CERS4	79603	1154	29444	14104	15340	3.22379e-13
chr8	30095398	30177208	81811	+	LEPROTL1	23484	1035	34863	17283	17580	3.23548e-13
chr12	100199122	100241865	42744	+	ACTR6	64431	530	17523	8525	8998	3.29652e-13
chr22	39570753	39689737	118985	+	CACNA1I	8911	2464	66694	32006	34688	3.31635e-13
chr5	157266079	157395598	129520	+	CYFIP2	26999	1393	57365	28778	28587	3.32532e-13
chr12	100357079	100422059	64981	+	SLC17A8	246213	588	27455	13373	14082	3.38877e-13
chr1	6785324	7769706	984383	+	CAMTA1	23261	15102	472518	232041	240477	3.46686e-13
chr4	128292751	128519394	226644	+	NA	100507487	1403	91190	44532	46658	3.51445e-13
chr14	77116568	77259495	142928	+	TMEM63C	57156	2051	71294	36435	34859	3.57033e-13
chr11	113904677	113946565	41889	+	HTR3B	9177	520	17834	9094	8740	3.57033e-13
chr2	15690782	15744339	53558	+	NA	101926966	673	25028	12515	12513	3.76914e-13
chr14	21287939	21351301	63363	+	RPGRIP1	57096;102724825	978	28132	13885	14247	3.86985e-13
chr10	18140677	18541869	401193	+	CACNB2	783	4083	162367	80014	82353	3.86985e-13
chr5	178113443	178126087	12645	+	N4BP3	23138	400	7679	3725	3954	3.98147e-13
chr19	12833951	12874951	41001	+	MAST1	22983	1208	21483	10462	11021	4.09172e-13
chr9	111525159	111577844	52686	+	ZNF483	158399	614	22300	10675	11625	4.39931e-13
chr21	32291813	32314784	22972	+	MRAP	56246	381	10649	5305	5344	4.44439e-13
chr19	58034032	58054631	20600	+	ZSCAN1	284312	676	11456	5859	5597	4.5282e-13
chr16	13246316	13562918	316603	+	NA	101927287	2692	131591	65262	66329	4.60309e-13
chr3	141778148	141818490	40343	+	GRK7	131890	503	18259	8760	9499	4.89983e-13
chr11	66070363	66244747	174385	+	PACS1	55690	2249	76678	38218	38460	5.07355e-13
chr19	32719753	32829580	109828	+	TDRD12	91646	1526	49269	24091	25178	5.09917e-13
chr16	81739097	81962693	223597	+	PLCG2	5336	3163	105077	50984	54093	5.11652e-13
chr19	4343527	4360086	16560	+	MPND	84954	490	9266	4332	4934	5.18563e-13
chr11	118531041	118547280	16240	+	TMEM25	84866	303	8036	4047	3989	5.19922e-13
chr2	233775679	233833423	57745	+	MROH2A	339766	726	28139	13587	14552	5.27696e-13
chr8	61057158	61501645	444488	+	CLVS1	157807	3178	177131	86903	90228	5.30961e-13
chr17	66964910	67033398	68489	+	CACNG4	27092	1337	35867	18030	17837	5.34399e-13
chr5	149730298	149855022	124725	+	PPARGC1B	133522	1740	61110	29427	31683	5.63406e-13
chr19	19211973	19252233	40261	+	NCAN	1463	735	20753	10569	10184	5.73691e-13
chr19	50188186	50310545	122360	+	MYH14	79784	2327	62163	30338	31825	5.73691e-13
chr2	85602856	85649282	46427	+	USP39	10713	920	21614	10372	11242	5.80919e-13
chr9	94259311	94301454	42144	+	ZNF169	169841	559	17506	8470	9036	5.81994e-13
chr5	140966235	141012344	46110	+	PCDHAC2	56134	471	19305	9278	10027	5.96354e-13
chr2	110732573	111118222	385650	+	ACOXL	55289	3553	164485	79667	84818	5.97829e-13
chr12	125186836	125662377	475542	+	TMEM132B	114795	4793	208764	101283	107481	6.09935e-13
chr22	23433564	23435071	1508	+	NA	101929374	62	905	401	504	6.12041e-13
chr3	48372219	48401259	29041	+	FBXW12	285231	272	12552	6366	6186	6.15015e-13
chr10	23694746	24547848	853103	+	KIAA1217	56243	7369	345996	170602	175394	6.57329e-13
chr1	17308195	17364004	55810	+	PADI4	23569	858	27378	13328	14050	6.81102e-13
chr22	40044817	40335808	290992	+	TNRC6B	23112	3683	122659	59173	63486	7.14488e-13
chr15	84748635	84806432	57798	+	ZNF592	9640	724	26532	12678	13854	7.24344e-13
chr5	76403249	76708132	304884	+	IQGAP2	10788	2607	123377	60141	63236	7.55144e-13
chr19	39391303	39400637	9335	+	MED29	55588	205	4888	2330	2558	7.92614e-13
chr1	28812142	28863696	51555	+	OPRD1	4985	972	25734	12474	13260	8.24943e-13
chr19	589893	617159	27267	+	HCN2	610	1408	17218	8167	9051	8.24943e-13
chr16	23677656	23690367	12712	+	PLK1	5347	282	6444	3206	3238	8.37329e-13
chr5	149551947	149634968	83022	+	ARHGEF37	389337	989	37157	18553	18604	8.80385e-13
chr8	737651	1137777	400127	+	ERICH1-AS1	619343	8730	191153	91894	99259	8.81538e-13
chr1	28887091	29120046	232956	+	EPB41	2035	2846	97533	47380	50153	8.90246e-13
chr16	4474690	4510347	35658	+	HMOX2	3163	609	16979	8243	8736	8.90246e-13
chr10	70478821	70568449	89629	+	PALD1	27143	1471	46784	22466	24318	9.30295e-13
chr1	161766294	161964070	197777	+	ATF6	22926	1270	73596	36313	37283	9.4739e-13
chr22	23786963	23834516	47554	+	SMARCB1	6598	979	24143	12014	12129	9.4739e-13
chr10	19048771	19790401	741631	+	MALRD1	340895	5007	267229	131939	135290	9.71013e-13
chr15	75346955	75357114	10160	+	NEIL1	79661;693216;102725363	321	5973	3021	2952	9.89916e-13
chr2	53970838	54305300	334463	+	ACYP2	98;101927144	3050	134814	66659	68155	1.04727e-12
chr19	18418864	18434562	15699	+	SSBP4	170463	689	10130	4711	5419	1.05526e-12
chr2	233307816	233347055	39240	+	SAG	6295;102724564	669	19119	9397	9722	1.06684e-12
chr12	122774327	122827528	53202	+	CCDC62	84660	993	23842	11753	12089	1.06967e-12
chr7	104328656	104907232	578577	+	LHFPL3	375612	4078	231580	116842	114738	1.07081e-12
chr7	146116361	148420998	2304638	+	CNTNAP2	26047	17893	864680	428918	435762	1.07172e-12
chr1	5991466	6101193	109728	+	KCNAB2	8514	2697	61502	30557	30945	1.08194e-12
chr12	119989869	120094494	104626	+	CCDC64	92558	1332	45840	22575	23265	1.11894e-12
chr22	50738196	50745334	7139	+	ACR	49	196	3961	2179	1782	1.13441e-12
chr1	6424788	6461370	36583	+	ESPN	83715	1295	22000	10896	11104	1.21201e-12
chr3	184249650	184293031	43382	+	ECE2	9718	1016	22166	10202	11964	1.25742e-12
chr8	143684452	143713898	29447	+	ZNF707	286075;101928160	1066	16602	8218	8384	1.27236e-12
chr11	62337448	62393412	55965	+	ASRGL1	80150	917	24687	12126	12561	1.28299e-12
chr19	3572777	3579088	6312	+	HMG20B	10362	423	4124	2223	1901	1.28644e-12
chr11	22625642	22813055	187414	+	GAS2	2620	1123	67543	32666	34877	1.29e-12
chr12	990509	1495933	505425	+	ERC1	23085	5407	198888	96111	102777	1.37453e-12
chr8	144012414	144047085	34672	+	SPATC1	375686	611	17779	9848	7931	1.47506e-12
chr1	43172149	43254358	82210	+	CFAP57	149465	943	36203	17953	18250	1.49047e-12
chr19	48638071	48682245	44175	+	SEC1P	653677	1034	23834	11696	12138	1.51609e-12
chr19	53389793	53430413	40621	+	ZNF765	91661	709	18168	8996	9172	1.52117e-12
chr4	74933095	75050115	117021	+	PARM1	25849	866	47355	23558	23797	1.57297e-12
chr2	42169350	42332548	163199	+	EML4	27436	1427	62052	30193	31859	1.57297e-12
chr6	37819499	38154624	335126	+	ZFAND3	60685	2847	131461	62386	69075	1.57297e-12
chr5	37379212	37753435	374224	+	WDR70	55100	3234	145942	71171	74771	1.73127e-12
chr17	18744024	18779349	35326	+	FBXW10	10517;100996906	570	16041	7881	8160	1.86135e-12
chr1	24556111	24609328	53218	+	NCMAP	400746	798	25495	12265	13230	1.88251e-12
chr11	17547373	17647150	99778	+	OTOG	340990	1136	48687	24075	24612	1.97527e-12
chr7	100826820	100867009	40190	+	SLC12A9	56996	1063	20870	9974	10896	2.03091e-12
chr12	119334712	119541047	206336	+	CCDC60	160777	1952	90330	46108	44222	2.07952e-12
chr8	47260575	47736306	475732	+	SPIDR	23514	4668	194015	94816	99199	2.09824e-12
chr20	63009383	63085071	75689	+	NA	63930	2205	41616	20872	20744	2.18954e-12
chr15	92471654	92501117	29464	+	C15orf32	145858	244	12982	6631	6351	2.19195e-12
chr1	4654732	4792534	137803	+	AJAP1	55966	2812	72169	35139	37030	2.22037e-12
chr12	122019422	122062044	42623	+	BCL7A	605	1250	22582	11035	11547	2.22482e-12
chr6	38715341	39030529	315189	+	DNAH8	1769	2479	123270	60753	62517	2.25212e-12
chr7	5879827	5886362	6536	+	OCM	654231	99	3024	1474	1550	2.26478e-12
chr16	11976737	12574289	597553	+	SNX29	92017;101929304	8910	281599	137385	144214	2.26631e-12
chr10	114179270	114232304	53035	+	TDRD1	56165	541	20715	10179	10536	2.58336e-12
chr20	36236459	36270918	34460	+	AAR2	25980	513	16337	8132	8205	2.63921e-12
chr14	104138723	104180894	42172	+	KIF26A	26153	1574	26894	12610	14284	2.72328e-12
chr7	6577434	6589374	11941	+	ZDHHC4	55146	229	5613	2802	2811	2.81894e-12
chr9	133414358	133459402	45045	+	ADAMTS13	11093	1168	24839	12455	12384	2.89564e-12
chr4	140257286	140385726	128441	+	SCOC	60592	1103	52585	26528	26057	2.89564e-12
chr15	69160584	69272217	111634	+	GLCE	26035	756	40905	19725	21180	2.93155e-12
chr7	192969	260745	67777	+	FAM20C	56975	2616	39132	18549	20583	2.93689e-12
chr9	89639814	89719759	79946	+	NA	100129066	1092	39093	19323	19770	2.96931e-12
chr2	232520463	232525716	5254	+	PRSS56	646960	281	3474	1678	1796	3.01048e-12
chr2	165957399	166301784	344386	+	NA	101929680;102724058	1996	122059	60863	61196	3.06694e-12
chr7	153887097	154894285	1007189	+	DPP6	1804	12469	441836	218560	223276	3.10272e-12
chr1	241532134	241595642	63509	+	KMO	8564	465	24136	11962	12174	3.10763e-12
chr16	19410496	19499113	88618	+	TMC5	79838	1119	39931	19962	19969	3.2161e-12
chr15	33310962	33866102	555141	+	RYR3	6263	5220	230687	113549	117138	3.26664e-12
chr16	14632815	14669236	36422	+	BFAR	51283	627	16781	8462	8319	3.32829e-12
chr17	17042545	17217679	175135	+	MPRIP	23164	3095	89833	44152	45681	3.46033e-12
chr6	33540046	33589026	48981	+	GGNBP1	449520	912	24735	12261	12474	3.46033e-12
chr15	24978583	25419462	440880	+	SNHG14	91380;347746;100033444;100033450;100033802;100033820;101930404	4168	185376	87802	97574	3.58528e-12
chr8	109362477	109530330	167854	+	PKHD1L1	93035	1013	59470	29524	29946	3.60761e-12
chr1	2019324	2030751	11428	+	GABRD	2563	490	7146	3520	3626	3.6113e-12
chr16	12901620	13240413	338794	+	SHISA9	729993	3195	146411	71306	75105	3.6113e-12
chr9	214854	465259	250406	+	DOCK8	81704	2457	103927	52082	51845	3.64313e-12
chr20	59577509	59847711	270203	+	PHACTR3	116154	3627	128702	61887	66815	3.88272e-12
chr10	68827541	68895432	67892	+	STOX1	219736	1000	30668	15308	15360	3.97006e-12
chr6	109285485	109355063	69579	+	CCDC162P	221262	711	31058	15320	15738	4.32306e-12
chr17	67825524	67984378	158855	+	BPTF	2186	2002	64913	31772	33141	4.44491e-12
chr17	27456714	27626438	169725	+	KSR1	8844	2285	83627	40529	43098	4.44491e-12
chr16	31393312	31426505	33194	+	ITGAD	3681	521	17189	8737	8452	4.51345e-12
chr1	154502219	154548147	45929	+	TDRD10	126668	800	21831	10503	11328	4.57284e-12
chr20	3732667	3753111	20445	+	HSPA12B	116835	583	11508	5707	5801	4.64582e-12
chr12	130953907	131141469	187563	+	GPR133	283383	4223	97298	47682	49616	4.64582e-12
chr11	112393118	112621729	228612	+	NA	101928823	1559	96978	47728	49250	4.76444e-12
chr5	139526431	139628433	102003	+	UBE2D2	7322	1801	45238	22491	22747	4.76444e-12
chr11	119381778	119526664	144887	+	USP2-AS1	100499227	1849	69175	33678	35497	4.79417e-12
chr16	56961850	56983845	21996	+	CETP	1071	361	11175	5773	5402	5.07421e-12
chr16	31259990	31332892	72903	+	ITGAM	3684	898	31612	15398	16214	5.36115e-12
chr15	23565678	23630075	64398	+	MKRN3	7681	644	26394	13509	12885	5.51048e-12
chr8	22048995	22082527	33533	+	DMTN	2039	769	18417	9030	9387	5.69115e-12
chr3	122055366	122121139	65774	+	CD86	942	434	26815	13104	13711	5.78109e-12
chr9	37651000	37746904	95905	+	FRMPD1	22844	1057	42344	20273	22071	5.78454e-12
chr10	933026	942743	9718	+	NA	101927762	186	4461	2191	2270	5.86529e-12
chr16	88663298	88687186	23889	+	SNAI3-AS1	197187	678	13212	6566	6646	5.98848e-12
chr16	57542421	57591681	49261	+	GPR114	221188	615	23225	12021	11204	6.1369e-12
chr22	39040961	39087743	46783	+	APOBEC3G	60489	930	24025	11352	12673	6.20412e-12
chr1	110936369	110942353	5985	-	NA	102725401	31	2020	1052	968	6.22742e-12
chr8	28890394	29064764	174371	+	HMBOX1	79618	1426	65781	32098	33683	6.55992e-12
chr8	66667596	66860472	192877	+	C8orf44-SGK3	100533105	2184	78603	39114	39489	6.85859e-12
chr11	694438	727727	33290	+	EPS8L2	64787	1288	19862	9997	9865	6.85859e-12
chr12	460364	563509	103146	+	B4GALNT3	283358	1855	50603	25135	25468	6.97461e-12
chr15	26971282	27541991	570710	+	GABRG3	2567	5426	232916	114156	118760	7.18478e-12
chr11	73787316	73865133	77818	+	MRPL48	51642	974	33737	17118	16619	7.36779e-12
chr1	32465069	32496686	31618	+	ZBTB8B	728116	464	14268	6824	7444	7.42859e-12
chr13	113667155	113737735	70581	+	GRK1	6011	850	12415	5632	6783	7.65915e-12
chr8	143734140	143746337	12198	+	FAM83H-AS1	100128338;102724888	408	7344	3877	3467	7.76978e-12
chr13	38687129	38887131	200003	+	FREM2	341640	1447	75273	37470	37803	7.79358e-12
chr12	100473708	100564413	90706	+	NR1H4	9971	795	36048	17640	18408	7.83266e-12
chr14	105300563	105398147	97585	+	PACS2	23241	3004	56012	27532	28480	8.01303e-12
chr1	99969789	100026979	57191	+	SLC35A3	23443	504	21382	10130	11252	8.11778e-12
chr17	5116438	5175034	58597	+	USP6	9098	828	27200	13121	14079	8.14482e-12
chr21	44350163	44443081	92919	+	TRPM2	7226	2341	50294	23893	26401	8.18463e-12
chr1	236348262	236484914	136653	+	EDARADD	128178	2037	61016	30937	30079	8.51124e-12
chr9	130265882	130434123	168242	+	HMCN2	256158	3449	91920	44947	46973	8.51124e-12
chr17	75525080	75575208	50129	+	LLGL2	3993	1291	28104	13571	14533	8.68269e-12
chr15	74957219	75021496	64278	+	SCAMP5	192683	1119	31054	15127	15927	8.73513e-12
chr2	3379675	3485094	105420	+	TRAPPC12	51112	2204	49958	25772	24186	8.73513e-12
chr3	197298252	197303747	5496	+	DLG1-AS1	100507086	125	2552	1277	1275	8.8067e-12
chr19	35867899	35879791	11893	+	APLP1	333	347	6781	3492	3289	9.02793e-12
chr17	38869859	38921770	51912	+	LASP1	3927	975	27869	13543	14326	9.18433e-12
chr10	132397168	132417863	20696	+	PWWP2B	170394	836	12883	6339	6544	9.22542e-12
chr8	142834247	142916506	82260	+	GML	2765	915	37451	18912	18539	9.23853e-12
chr18	58996734	59069338	72605	+	OACYLP	390858	814	32074	15432	16642	1.05791e-11
chr7	38977998	39493095	515098	+	POU6F2	11281	4013	203187	102349	100838	1.07526e-11
chr14	96392111	96489427	97317	+	AK7	122481	1301	42996	21501	21495	1.09725e-11
chr9	135702185	135793150	90966	+	KCNT1	57582	2774	56126	28122	28004	1.09783e-11
chr12	128853427	128984968	131542	+	GLT1D1	144423	2448	60316	30047	30269	1.11479e-11
chr3	84958981	86074429	1115449	+	CADM2	253559	6893	379307	187410	191897	1.1264e-11
chr5	140855883	141012344	156462	+	PCDHA10	56139	2097	62321	30162	32159	1.1264e-11
chr5	140847463	141012344	164882	+	PCDHA9	9752	2357	65845	31883	33962	1.1264e-11
chr17	17972813	18016889	44077	+	LRRC48	83450	660	22146	11076	11070	1.14196e-11
chr2	176104216	176109754	5539	+	HOXD11	3237	361	3412	1516	1896	1.16856e-11
chr17	66835117	66885486	50370	+	CACNG5	27091	575	23761	11916	11845	1.1686e-11
chr17	74274247	74314884	40638	+	DNAI2	64446	726	20489	10115	10374	1.17202e-11
chr9	93184916	93320572	135657	+	WNK2	65268	2568	71038	34593	36445	1.192e-11
chr12	69825304	69959097	133794	+	MYRFL	196446	984	53077	26173	26904	1.20275e-11
chr3	195720882	195741123	20242	+	MUC20	200958	466	10246	5320	4926	1.22556e-11
chr17	38705542	38729803	24262	+	MLLT6	4302	555	13644	6718	6926	1.26521e-11
chr1	3857267	3885429	28163	+	DFFB	1677	719	14550	7219	7331	1.29692e-11
chr17	60677453	61392838	715386	+	BCAS3	54828	7039	285070	139630	145440	1.31384e-11
chr16	22297375	22335103	37729	+	POLR3E	55718;101060521	804	19496	9258	10238	1.37108e-11
chr17	31391624	31538217	146594	+	RAB11FIP4	84440	2649	75315	37268	38047	1.37169e-11
chr17	20009344	20319026	309683	+	SPECC1	92521	3381	131615	64027	67588	1.40434e-11
chr22	30693782	30907824	214043	+	OSBP2	23762;102725085	3174	103112	50986	52126	1.42357e-11
chr14	64388031	64463457	75427	+	MTHFD1	4522	934	33000	16475	16525	1.45203e-11
chr16	28292519	28323849	31331	+	SBK1	388228	758	17324	8461	8863	1.45251e-11
chr9	133636360	133659344	22985	+	DBH	1621	567	12979	6449	6530	1.54977e-11
chr8	126847055	127021014	173960	+	PCAT1	100750225	1264	68241	33836	34405	1.55198e-11
chr8	22164736	22212326	47591	+	BMP1	649	1030	25726	13139	12587	1.55939e-11
chr17	40058290	40093867	35578	+	THRA	7067	719	19534	10035	9499	1.65814e-11
chr19	47994651	48025153	30503	+	ELSPBP1	64100	398	13605	6452	7153	1.66272e-11
chr2	61888724	62147247	258524	+	COMMD1	150684	2522	106116	51623	54493	1.69702e-11
chr16	921033	934495	13463	+	LMF1-AS1	101929387	478	7432	3601	3831	1.7224e-11
chr19	48172318	48287608	115291	+	ZNF114	163071	2093	52168	25374	26794	1.7655e-11
chr7	105876796	106033773	156978	+	CDHR3	222256	1543	68689	33778	34911	1.7713e-11
chr22	46296741	46330810	34070	+	GTSE1	51512	802	17079	8358	8721	1.77531e-11
chr7	100733626	100797797	64172	+	ZAN	7455	1457	33812	17098	16714	1.81307e-11
chr17	35713791	35864615	150825	+	TAF15	8148	2405	70523	34292	36231	1.81307e-11
chr6	29656981	29672372	15392	+	MOG	4340	207	7033	3607	3426	1.81476e-11
chr14	92322581	92501483	178903	+	SLC24A4	123041	2495	85759	41922	43837	1.81712e-11
chr16	22479121	22536521	57401	+	NPIPB5	440345;613037;100132247	900	25193	12419	12774	1.8228e-11
chr4	3576869	3590711	13843	+	LINC00955	285492	200	6832	3768	3064	1.82296e-11
chr10	21534165	21743630	209466	+	MLLT10	8028	2359	83083	40449	42634	1.83781e-11
chr11	826144	831991	5848	+	CRACR2B	283229	327	3869	1948	1921	2.00523e-11
chr2	124025287	124915287	890001	+	CNTNAP5	129684	6269	346504	172314	174190	2.0174e-11
chr15	89690797	89743638	52842	+	WDR93	56964	544	22715	11356	11359	2.04697e-11
chr15	68930525	69062743	132219	+	NOX5	79400	1306	56472	28291	28181	2.04697e-11
chr10	110644397	110839469	195073	+	RBM20	282996	2081	85701	42373	43328	2.07133e-11
chr6	2987987	3028869	40883	+	NQO2	4835	826	19288	9653	9635	2.07133e-11
chr20	33490075	33650036	159962	+	CBFA2T2	9139	2042	67753	33066	34687	2.07133e-11
chr19	51225064	51243860	18797	+	CD33	945	154	8241	4171	4070	2.07133e-11
chr20	32858923	32961609	102687	+	EFCAB8	101928239;101928282	1276	48178	24010	24168	2.10799e-11
chr6	167146414	167196913	50500	+	TCP10L2	401285;102724205	872	23605	11701	11904	2.13549e-11
chr5	178895894	178933212	37319	+	ZFP2	80108	447	15788	7994	7794	2.13549e-11
chr3	172039628	172401665	362038	+	FNDC3B	64778;101928615;102724045	3311	143953	69410	74543	2.19714e-11
chr9	96687056	96721121	34066	+	NA	100996557	571	15259	7295	7964	2.21329e-11
chr19	29923644	30016608	92965	+	URI1	8725	946	35211	16944	18267	2.21329e-11
chr15	30624494	30772993	148500	+	ARHGAP11B	89839;100288637	1393	60760	29306	31454	2.21329e-11
chr17	76868456	76950393	81938	+	MGAT5B	146664	1781	44355	21262	23093	2.23175e-11
chr21	42009194	42024924	15731	+	ZNF295-AS1	150142	497	8076	4065	4011	2.23175e-11
chr16	28342555	28363508	20954	-	NPIPB6	728734;728741;100507607	311	9656	4775	4881	2.27494e-11
chr15	40405795	40435947	30153	+	IVD	3712	512	15349	7487	7862	2.30729e-11
chr22	26903292	26920611	17320	+	NA	101929539	240	8181	3966	4215	2.3315e-11
chr16	71845996	71931199	85204	+	IST1	9798	1469	38493	19311	19182	2.34668e-11
chr20	36091504	36232799	141296	+	EPB41L1	2036	2035	70622	34461	36161	2.37159e-11
chr5	140834248	141012344	178097	+	PCDHA7	56141	2788	71436	34515	36921	2.37451e-11
chr2	38889880	38975449	85570	+	ARHGEF33	100271715	874	35525	17558	17967	2.45385e-11
chr5	14143702	14532128	388427	+	TRIO	7204	5263	168366	81317	87049	2.50233e-11
chr10	79069035	79316528	247494	+	ZMIZ1	57178	4464	136906	67366	69540	2.53611e-11
chr15	83107407	83144854	37448	+	TM6SF1	53346	438	16348	8054	8294	2.53702e-11
chr21	46324122	46445769	121648	+	PCNT	5116	3479	62748	30013	32735	2.53743e-11
chr7	135231979	135258492	26514	+	STRA8	346673	372	12853	6289	6564	2.59358e-11
chr5	150601080	150659220	58141	+	SYNPO	11346	987	30540	14946	15594	2.59508e-11
chr1	167094045	167129165	35121	+	DUSP27	92235	416	15738	7873	7865	2.63738e-11
chr21	42403899	42447681	43783	+	UBASH3A	53347	697	21593	10796	10797	2.70669e-11
chr12	49346917	49357546	10630	+	DNAJC22	79962	174	4979	2352	2627	2.80271e-11
chr5	6448623	6494909	46287	+	UBE2QL1	134111	786	21902	11303	10599	2.8105e-11
chr11	60971680	61020377	48698	+	CD6	923	855	24315	12270	12045	2.8105e-11
chr8	94895767	95116455	220689	+	NDUFAF6	137682;100506538	2502	94638	46553	48085	2.81293e-11
chr3	179652755	179789401	136647	+	USP13	8975	1703	58386	28235	30151	2.83559e-11
chr8	22877972	22888022	10051	+	NA	101929237	136	5070	2556	2514	2.85497e-11
chr5	1225355	1246189	20835	+	SLC6A18	348932	647	12140	6048	6092	2.87262e-11
chr5	304176	438291	134116	+	AHRR	57491	3640	70106	33490	36616	2.99752e-11
chr18	23689443	23955066	265624	+	LAMA3	3909	2617	112797	55171	57626	3.00962e-11
chr21	44506807	44516575	9769	+	TSPEAR-AS1	54082	289	5731	2831	2900	3.02773e-11
chr2	71453722	71686768	233047	+	DYSF	8291	3132	115681	55341	60340	3.06041e-11
chr19	52429187	52452315	23129	+	ZNF534	147658	279	9843	4897	4946	3.11704e-11
chr10	1526637	1556984	30348	+	ADARB2-AS1	642394	747	15780	8088	7692	3.11704e-11
chr15	24823647	24978723	155077	+	SNRPN	6638;8926	1947	65013	31250	33763	3.11704e-11
chr19	3506273	3538330	32058	+	FZR1	51343	1109	19462	9251	10211	3.18489e-11
chr7	50304124	50405101	100978	+	IKZF1	10320	1267	43852	21102	22750	3.18566e-11
chr20	34363235	34511393	148159	+	ITCH	83737	1812	60050	28840	31210	3.23551e-11
chr19	33132090	33175795	43706	+	WDR88	126248	746	21333	10407	10926	3.3234e-11
chr5	170763350	170814047	50698	+	GABRP	2568	534	22984	10922	12062	3.33099e-11
chr6	96924620	97140754	216135	+	KLHL32	114792	1458	84037	40804	43233	3.40536e-11
chr12	49539157	49558308	19152	+	KCNH3	23416	519	11034	5672	5362	3.42595e-11
chr17	62458658	62615481	156824	+	TLK2	11011	2180	66136	32472	33664	3.51061e-11
chr15	92393828	92468728	74901	+	ST8SIA2	8128	1119	35955	17604	18351	3.5186e-11
chr6	31739948	31762834	22887	+	MSH5	4439;102723939	419	11080	5730	5350	3.73313e-11
chr8	54135210	54147901	12692	+	MRPL15	29088	192	5491	2788	2703	3.74941e-11
chr20	43667019	43716496	49478	+	MYBL2	4605	930	24680	11942	12738	3.82878e-11
chr19	10871513	10923070	51558	+	CARM1	10498	1249	28006	14105	13901	3.87922e-11
chr16	29820394	29848039	27646	+	MVP	9961	499	14525	6904	7621	3.98883e-11
chr1	110873154	110899928	26775	+	CD53	963	223	10503	5097	5406	4.00158e-11
chr16	85611409	85676204	64796	+	GSE1	23199	2304	38196	18911	19285	4.0852e-11
chr5	88268895	88436685	167791	+	TMEM161B-AS1	100505894	1022	62573	30830	31743	4.1465e-11
chr1	227563543	227677443	113901	+	ZNF678	339500	915	45930	22118	23812	4.1886e-11
chr20	2692878	2760108	67231	+	EBF4	57593	1191	33090	16532	16558	4.1925e-11
chr4	40749897	40809985	60089	+	NSUN7	79730	610	23759	11629	12130	4.2135e-11
chr8	27490779	27545564	54786	+	EPHX2	2053	644	26046	12903	13143	4.22808e-11
chr1	205043197	205078499	35303	+	CNTN2	6900	604	19080	9505	9575	4.34523e-11
chr8	74321130	74488872	167743	+	GDAP1	54332	1237	63738	30609	33129	4.40009e-11
chr19	13906201	13930879	24679	+	CC2D1A	54862	580	13296	6787	6509	4.40009e-11
chr19	3879864	3928079	48216	+	ATCAY	85300	1183	24879	12465	12414	4.40992e-11
chr7	76397518	76442071	44554	+	ZP3	7784	727	22485	11405	11080	4.4553e-11
chr21	46458899	46569852	110954	+	DIP2A	23181;101928623;102723674;102724492	1647	49827	24340	25487	4.79449e-11
chr12	11649854	11895402	245549	+	ETV6	2120	2879	106044	51971	54073	4.84465e-11
chr2	10721649	10785110	63462	+	ATP6V1C2	245973	1244	31558	15721	15837	4.85602e-11
chr10	117241093	117279430	38338	+	SLC18A2	6571	568	17554	8483	9071	5.08941e-11
chr14	67701886	67734452	32567	+	RDH12	145226	273	13373	6555	6818	5.21651e-11
chr11	278365	285359	6995	+	NLRP6	171389	382	4443	2202	2241	5.21651e-11
chr2	238426742	238452250	25509	+	ASB1	51665	519	12068	5845	6223	5.22812e-11
chr5	140841187	141012344	171158	+	PCDHA8	56140	2576	68493	33124	35369	5.25436e-11
chr16	589357	629272	39916	+	RAB40C	57799	1452	22675	10650	12025	5.25436e-11
chr19	52555822	52587174	31353	+	ZNF701	55762	599	14244	7218	7026	5.2722e-11
chr5	36606355	36688334	81980	+	SLC1A3	6507	742	33088	16592	16496	5.2722e-11
chr3	169821922	169837775	15854	+	LRRIQ4	344657	216	6654	3330	3324	5.30134e-11
chr1	190624890	190801658	176769	+	NA	440704	870	58936	29817	29119	5.33983e-11
chr11	64359148	64372215	13068	+	RPS6KA4	8986	475	7447	3653	3794	5.4023e-11
chr19	1286154	1300237	14084	+	EFNA2	1943	685	9040	4256	4784	5.47388e-11
chr8	37695751	37700021	4271	+	ZNF703	80139	340	2814	1591	1223	5.47388e-11
chr4	6909242	7033118	123877	+	TBC1D14	57533	2728	61315	29068	32247	5.55801e-11
chr7	90335223	90391455	56233	+	GTPBP10	85865;101927446	514	21382	10374	11008	5.5709e-11
chr14	67819779	68730218	910440	+	RAD51B	5890	7206	373169	184335	188834	5.6561e-11
chr1	12019466	12032045	12580	+	MIIP	60672	338	6997	3583	3414	5.88461e-11
chr1	35930718	36072500	141783	+	AGO3	192669	1429	54941	27117	27824	5.94063e-11
chr11	14643723	14872044	228322	+	PDE3B	5140	1585	84393	40633	43760	5.95415e-11
chr17	17303335	17347663	44329	+	NT5M	56953	871	21796	10480	11316	5.99357e-11
chr14	23469688	23509862	40175	+	NGDN	25983	385	17270	8311	8959	6.16306e-11
chr8	27311482	27459391	147910	+	PTK2B	2185	1523	69386	34752	34634	6.23602e-11
chr2	225400648	225654018	253371	+	NYAP2	57624	1523	96389	47206	49183	6.23602e-11
chr3	184135038	184684758	549721	+	EIF2B5	8893	10661	275909	134484	141425	6.31258e-11
chr21	9325013	9368775	43763	+	NA	101927209;101928669;101930100;102723347	418	19007	9568	9439	6.46116e-11
chr4	6200733	6238317	37585	+	NA	285484	597	17677	8975	8702	6.56361e-11
chr22	31292499	31338021	45523	+	PIK3IP1-AS1	101929760	540	20627	10218	10409	6.63476e-11
chr19	4969113	5153595	184483	+	KDM4B	23030	5742	105641	51673	53968	6.75568e-11
chr16	22814177	22916338	102162	+	HS3ST2	9956	1017	44435	22062	22373	7.15932e-11
chr22	21167758	21302681	134924	+	FAM230B	102723857	2200	65045	33447	31598	7.16593e-11
chr2	240565804	240581372	15569	+	RNPEPL1	57140	603	9895	5059	4836	7.2044e-11
chr3	139005806	139357223	351418	+	MRPS22	56945	2928	150542	72683	77859	7.32102e-11
chr7	64030542	64266931	236390	+	ZNF679	168417	2446	98836	47953	50883	7.42595e-11
chr17	32142454	32253374	110921	+	RHOT1	55288	1429	46784	23457	23327	7.60021e-11
chr12	103587273	103766727	179455	+	STAB2	55576	1551	77473	38825	38648	7.60021e-11
chr11	90251232	90915052	663821	+	DISC1FP1	101929222	3398	234997	115451	119546	7.65045e-11
chr4	77157151	77433388	276238	+	CCNG2	901	1802	119303	56803	62500	7.70857e-11
chr17	37406874	37479730	72857	+	TADA2A	6871	949	31178	15382	15796	7.79817e-11
chr1	66665864	66677027	11164	-	NA	102724794	71	4267	2206	2061	8.0164e-11
chr20	2101611	2177038	75428	+	STK35	140901	1163	36302	17641	18661	8.44479e-11
chr10	11823339	11872277	48939	+	PROSER2	254427	1016	22720	11278	11442	8.4826e-11
chr2	25042130	25159137	117008	+	EFR3B	22979	1964	56603	28563	28040	8.67922e-11
chr7	151956379	152019934	63556	+	GALNTL5	168391	737	26936	13759	13177	9.11549e-11
chr19	19063999	19112888	48890	+	SLC25A42	284439	985	25710	13064	12646	9.17047e-11
chr20	61252426	61940617	688192	+	CDH4	1002	14502	356460	174100	182360	9.28028e-11
chr6	157981887	158099176	117290	+	SYNJ2	8871	2203	58258	28688	29570	9.28131e-11
chr12	122167738	122203471	35734	+	LRRC43	254050	837	18045	8914	9131	9.6001e-11
chr19	39125770	39182816	57047	+	PAK4	10298	1430	32043	15894	16149	9.67212e-11
chr6	96015984	96215612	199629	+	FUT9	10690	1138	70304	35108	35196	9.87986e-11
chr1	201190825	201228952	38128	+	IGFN1	91156	507	20006	9240	10766	1.01251e-10
chr15	41493393	41503551	10159	+	ITPKA	3706	518	6066	2965	3101	1.02298e-10
chr16	5033702	5087379	53678	+	ALG1	56052;100507589	973	26507	12769	13738	1.02298e-10
chr19	39083913	39111493	27581	+	NA	390928	514	13699	6942	6757	1.03634e-10
chr8	75407914	75566843	158930	+	HNF4G	3174	1183	56413	28119	28294	1.03739e-10
chr5	177133025	177300215	167191	+	NSD1	64324	2432	70790	34578	36212	1.04627e-10
chr14	32934933	33804176	869244	+	NPAS3	64067	6911	332338	162199	170139	1.06288e-10
chr9	133376367	133406096	29730	+	STKLD1	169436	585	16199	7531	8668	1.07726e-10
chr12	116738178	116853631	115454	+	RNFT2	84900	1570	54438	27161	27277	1.10223e-10
chr2	23927285	24004909	77625	+	UBXN2A	165324;102723962	1218	33332	16605	16727	1.10538e-10
chr4	56530609	56603507	72899	+	THEGL	100506564	713	29648	15000	14648	1.10655e-10
chr19	2096429	2099593	3165	+	IZUMO4	113177	165	2093	977	1116	1.11311e-10
chr5	69415112	69444330	29219	+	MARVELD2	153562	443	12657	6354	6303	1.12901e-10
chr11	121101173	121191493	90321	+	TECTA	7007	1062	39837	19970	19867	1.13045e-10
chr13	23979805	24307074	327270	+	SPATA13	221178	3887	144439	70338	74101	1.14013e-10
chr12	51391317	51515763	124447	+	SLC4A8	9498	1267	53162	25219	27943	1.14901e-10
chr1	26432282	26471294	39013	+	DHDDS	79947	484	17739	8779	8960	1.15906e-10
chr13	53815419	53876119	60701	+	LINC00558	100861552	315	21363	10739	10624	1.16398e-10
chr22	43516117	43536867	20751	+	EFCAB6-AS1	100874197	330	10264	5053	5211	1.176e-10
chr1	67166400	67259979	93580	+	IL23R	149233	651	37326	18818	18508	1.176e-10
chr4	164754064	164803795	49732	+	LINC01207	100505989	508	19224	9671	9553	1.17755e-10
chr4	37891087	38139175	248089	+	TBC1D1	23216	2965	106286	51636	54650	1.19057e-10
chr17	75588058	75626849	38792	+	MYO15B	80022	1122	22780	11212	11568	1.20625e-10
chr6	10492223	10629368	137146	+	GCNT2	2651	1913	59670	29692	29978	1.22253e-10
chr7	157854529	157866092	11564	+	NA	100506585	338	6733	3515	3218	1.23167e-10
chr5	141155996	141159061	3066	+	PCDHB17	54661	142	1542	789	753	1.23248e-10
chr18	63476761	63505085	28325	+	SERPINB5	5268	291	11850	5783	6067	1.2607e-10
chr12	50392383	50480004	87622	+	LARP4	113251	1181	36316	17754	18562	1.38689e-10
chr10	102461395	102477045	15651	+	TMEM180	79847	328	8367	3901	4466	1.41588e-10
chr10	116620953	116645143	24191	+	PNLIPRP2	5408	298	10673	5386	5287	1.41747e-10
chr17	1279663	1300987	21325	+	TUSC5	286753	591	11922	6136	5786	1.45999e-10
chr5	176542511	176595974	53464	+	CDHR2	54825	1251	28754	13508	15246	1.46194e-10
chr19	55488404	55519098	30695	+	SSC5D	284297	838	16734	8477	8257	1.47591e-10
chr17	15699692	15744783	45092	+	TBC1D26	353149	676	20655	10120	10535	1.54384e-10
chr20	50794894	50882676	87783	+	BCAS4	55653	1646	44634	21739	22895	1.54723e-10
chr1	230747384	230802003	54620	+	CAPN9	10753	684	26136	13243	12893	1.5722e-10
chr11	119102198	119118544	16347	+	C2CD2L	9854	320	8566	4350	4216	1.5722e-10
chr12	52079696	52108261	28566	+	OR7E47P	26628	575	14092	6934	7158	1.6029e-10
chr12	32399529	32646050	246522	+	FGD4	121512	2775	100655	48704	51951	1.61328e-10
chr12	16347142	16609259	262118	+	MGST1	4257	1820	96832	49040	47792	1.62963e-10
chr1	3752398	3771645	19248	+	CCDC27	148870	426	10376	5158	5218	1.66201e-10
chr22	27919376	28008581	89206	+	TTC28-AS1	284900	1120	38654	19235	19419	1.66763e-10
chr19	43576800	43583964	7165	+	PINLYP	390940	120	3698	1680	2018	1.75855e-10
chr15	66582190	66685794	103605	+	LINC01169	102723165	1394	51703	25159	26544	1.77093e-10
chr20	3106913	3150867	43955	+	UBOX5-AS1	100134015	712	20945	10349	10596	1.77812e-10
chr19	46346994	46392981	45988	+	PPP5C	5536	890	23341	11309	12032	1.7875e-10
chr14	60734742	60969953	235212	+	MNAT1	4331	1581	86145	41151	44994	1.86203e-10
chr8	39934614	40016391	81778	+	IDO2	169355	893	34176	17207	16969	1.89855e-10
chr12	121132819	121188032	55214	+	P2RX7	5027	782	25559	12866	12693	1.90602e-10
chr4	92304399	93774556	1470158	+	GRID2	2895	7917	510739	252202	258537	1.92429e-10
chr15	78507564	78537372	29809	+	HYKK	123688	342	12873	6591	6282	2.0018e-10
chr12	52022832	52059507	36676	+	NR4A1	3164	935	20541	9851	10690	2.0018e-10
chr15	32030488	32172521	142034	+	CHRNA7	1139	1459	59218	29146	30072	2.00435e-10
chr4	3293028	3439913	146886	+	RGS12	6002	3283	74858	34864	39994	2.00435e-10
chr16	1333601	1349438	15838	+	BAIAP3	8938	683	10409	5131	5278	2.00435e-10
chr17	45247925	45268630	20706	+	MAP3K14-AS1	100133991	441	11287	5729	5558	2.11029e-10
chr13	24764152	24879921	115770	+	RNF17	56163	988	43970	21348	22622	2.11499e-10
chr22	29205851	29259597	53747	+	EMID1	129080	872	28297	14216	14081	2.11705e-10
chr10	124461834	124617888	156055	+	LHPP	64077	3352	83477	41055	42422	2.11705e-10
chr3	196211487	196243178	31692	+	SLC51A	200931	657	15583	7752	7831	2.13068e-10
chr21	42062959	42143453	80495	+	UMODL1	89766	1717	42029	20846	21183	2.13205e-10
chr15	64460742	64686068	225327	+	ZNF609	23060	2581	96157	47846	48311	2.13957e-10
chr2	32357028	32618899	261872	+	BIRC6	57448	2586	98357	46924	51433	2.13994e-10
chr19	47019820	47045775	25956	+	NPAS1	4861	761	14367	7068	7299	2.14623e-10
chr19	27793463	27918863	125401	+	NA	101927151	1079	54656	27013	27643	2.17021e-10
chr20	2536607	2641784	105178	+	TMC2	117532	1102	45040	22925	22115	2.17021e-10
chr2	24971390	25039694	68305	+	DNAJC27-AS1	729723	883	30859	15178	15681	2.21129e-10
chr4	40335329	40355217	19889	+	CHRNA9	55584	233	8538	4025	4513	2.2203e-10
chr17	17681473	17811453	129981	+	RAI1	10743	3255	73370	35558	37812	2.23827e-10
chr19	50025714	50053414	27701	+	ZNF473	25888	468	13430	6604	6826	2.33692e-10
chr6	54307859	54390152	82294	+	TINAG	27283	443	28618	14352	14266	2.35685e-10
chr19	18683677	18782333	98657	+	CRTC1	23373	2487	55291	27245	28046	2.38141e-10
chr1	154567781	154580026	12246	+	CHRNB2	1141	277	6697	3333	3364	2.40571e-10
chr19	507299	519654	12356	+	TPGS1	91978	524	7616	3451	4165	2.4109e-10
chr17	63523334	63548977	25644	+	KCNH6	81033	463	14346	7511	6835	2.42085e-10
chr4	4542131	4710938	168808	+	STX18-AS1	100507266	1940	77012	38477	38535	2.44879e-10
chr11	117314557	117413268	98712	+	CEP164	22897	1292	47358	23053	24305	2.44879e-10
chr9	128702523	128720918	18396	+	PKN3	29941	583	10608	5132	5476	2.44879e-10
chr6	31740020	31764851	24832	+	MSH5-SAPCD1	401251	423	12112	6192	5920	2.46745e-10
chr22	50600685	50613981	13297	+	MAPK8IP2	23542	591	8387	4008	4379	2.46916e-10
chr17	39461511	39564907	103397	+	CDK12	51755	1447	45899	23004	22895	2.46916e-10
chr12	48507354	48529897	22544	+	OR8S1	341568	256	9270	4623	4647	2.47253e-10
chr7	131110096	131496636	386541	+	MKLN1	4289	3439	151823	73945	77878	2.51436e-10
chr22	18970514	19031242	60729	+	DGCR5	26220;100506454	1237	30481	14854	15627	2.53346e-10
chr5	177809407	177950732	141326	+	NA	728554	1797	63313	30707	32606	2.59238e-10
chr22	37952607	38041915	89309	+	POLR2F	5435	1737	47726	23104	24622	2.59325e-10
chr18	3190397	3247277	56881	+	NA	101927044	643	23244	11463	11781	2.62244e-10
chr12	7765216	7774121	8906	+	NANOGNB	360030	173	4010	2036	1974	2.62679e-10
chr16	643262	768865	125604	+	MSLN	10232	5770	78937	39324	39613	2.6348e-10
chr1	17755313	17827063	71751	+	ACTL8	81569	975	34550	16580	17970	2.64325e-10
chr19	34359480	34402156	42677	+	GPI	2821	782	22385	10304	12081	2.66411e-10
chr19	12195015	12237767	42753	+	NA	100289333	548	18100	8822	9278	2.67662e-10
chr3	180989770	181836880	847111	+	SOX2-OT	347689	6374	321053	157587	163466	2.67662e-10
chr19	35319261	35347355	28095	+	CD22	933	517	14117	7021	7096	2.72526e-10
chr22	35540868	35554001	13134	+	RASD2	23551	315	7297	3677	3620	2.7678e-10
chr1	32885994	32898441	12448	+	HPCA	3208	337	7110	3589	3521	2.84584e-10
chr6	33277132	33284832	7701	+	B3GALT4	8705	185	4291	2134	2157	2.92269e-10
chr11	60756953	60776732	19780	+	MS4A15	219995	359	9911	4940	4971	2.94682e-10
chr11	1902647	1907915	5269	+	LINC01150	101927624	117	2577	1348	1229	2.99433e-10
chr11	57648992	57661868	12877	+	CLP1	10978	276	6088	2745	3343	3.0375e-10
chr16	6019094	7713338	1694245	+	RBFOX1	54715	17519	700868	340566	360302	3.05984e-10
chr8	123041968	123152153	110186	+	TBC1D31	93594	1227	43873	22094	21779	3.07165e-10
chr16	68636189	68722616	86428	+	CDH3	1001	1576	42573	20981	21592	3.10634e-10
chr22	29073078	29168333	95256	+	KREMEN1	83999	1280	43332	21341	21991	3.11375e-10
chr17	45894382	46028334	133953	+	MAPT	4137	2326	66576	33542	33034	3.12828e-10
chr20	833715	857463	23749	+	FAM110A	83541	487	12322	5989	6333	3.12919e-10
chr12	66765	178460	111696	+	IQSEC3	440073;102725264	2069	58417	28769	29648	3.145e-10
chr8	66870749	66922048	51300	+	MCMDC2	157777	454	20376	9801	10575	3.15037e-10
chr7	102285091	102321711	36621	+	SH2B2	10603	1044	20871	10358	10513	3.2265e-10
chr1	228165815	228182257	16443	+	IBA57	200205	408	8976	4336	4640	3.28707e-10
chr7	139777051	140020325	243275	+	TBXAS1	6916	2828	108992	55087	53905	3.31663e-10
chr6	167271169	167316019	44851	+	UNC93A	54346	769	22034	10892	11142	3.33392e-10
chr17	74326210	74355820	29611	+	KIF19	124602	669	16896	8392	8504	3.34153e-10
chr19	16661127	16690029	28903	+	TMEM38A	79041	510	14431	6995	7436	3.3995e-10
chr10	70815961	70881173	65213	+	SGPL1	8879	634	26785	12874	13911	3.47296e-10
chr6	26216975	26217367	393	+	HIST1H2AE	3012	34	234	118	116	3.47708e-10
chr22	31753951	31907034	153084	+	DEPDC5	9681	2029	69246	34629	34617	3.47708e-10
chr1	61742477	62163920	421444	+	INADL	10207	4015	170391	83001	87390	3.49442e-10
chr19	37506982	37548762	41781	+	ZNF793	390927	505	17839	8873	8966	3.50586e-10
chr16	28494649	28498970	4322	+	APOBR	55911	115	2705	1087	1618	3.54434e-10
chr2	55519604	55545879	26276	+	CFAP36	112942	273	10627	5095	5532	3.57685e-10
chr19	6135247	6193094	57848	+	ACSBG2	81616	761	26504	12947	13557	3.58072e-10
chr11	130159562	130210376	50815	+	ST14	6768	1214	26398	12630	13768	3.62912e-10
chr14	69854131	70032366	178236	+	SMOC1	64093	1759	80964	38666	42298	3.77114e-10
chr13	93226842	94407401	1180560	+	GPC6	10082	7712	438521	216234	222287	3.78751e-10
chr2	10141382	10211725	70344	+	C2orf48	348738	1353	36303	17833	18470	3.80595e-10
chr9	98807699	98850081	42383	+	GALNT12	79695	561	19283	9416	9867	3.81195e-10
chr6	124962545	125092633	130089	+	RNF217	154214	872	47685	23312	24373	4.02071e-10
chr9	130053426	130140169	86744	+	GPR107	57720	1515	40537	20035	20502	4.06344e-10
chr2	157876702	158136154	259453	+	UPP2	151531	1842	104393	50844	53549	4.07906e-10
chr5	31639410	32110931	471522	+	PDZD2	23037	6838	214082	105574	108508	4.07906e-10
chr4	171812254	173041559	1229306	+	GALNTL6	442117	7871	449061	223714	225347	4.07906e-10
chr16	11249619	11351762	102144	+	RMI2	116028	2023	51961	25555	26406	4.09309e-10
chr5	140868183	141012344	144162	+	PCDHA11	56138	1740	57140	27749	29391	4.17742e-10
chr7	6104884	6161564	56681	+	USP42	84132	1202	25838	12624	13214	4.22459e-10
chr10	103493979	103592552	98574	+	NEURL1	9148	1473	49740	23605	26135	4.24576e-10
chr12	6821545	6829972	8428	+	GPR162	27239	311	5195	2703	2492	4.25296e-10
chr1	233904933	234324516	419584	+	SLC35F3	148641	3958	177723	87580	90143	4.42015e-10
chr5	140827958	141012344	184387	+	PCDHA6	56142	3009	74124	35759	38365	4.42015e-10
chr19	56176020	56185775	9756	+	GALP	85569	246	4961	2503	2458	4.4475e-10
chr12	78863993	79452008	588016	+	SYT1	6857	3297	209392	105041	104351	4.54164e-10
chr16	396725	410367	13643	+	NME4	4833	593	8010	4022	3988	4.66175e-10
chr6	44342660	44377167	34508	+	SPATS1	221409	362	14594	7219	7375	4.67816e-10
chr12	8822472	8887001	64530	+	A2ML1	144568	866	28554	14188	14366	4.71451e-10
chr5	176810477	176880895	70419	+	UNC5A	90249	1768	40960	21000	19960	4.72605e-10
chr3	50155045	50189075	34031	+	SEMA3F	6405	712	19651	9525	10126	4.77558e-10
chr4	1721490	1745176	23687	+	TACC3	10460	707	13282	6456	6826	4.8409e-10
chr3	33113979	33147773	33795	+	CRTAP	10491	445	14964	7396	7568	5.01107e-10
chr16	73386805	73421393	34589	+	NA	100506172	425	15226	7350	7876	5.01743e-10
chr20	19212646	19722937	510292	+	SLC24A3	57419	4669	223909	109618	114291	5.30605e-10
chr7	4983718	5073221	89504	+	RBAK-RBAKDN	100533952	1293	40027	19858	20169	5.33166e-10
chr19	41549518	41586844	37327	+	CEACAM21	90273	401	16669	8458	8211	5.47312e-10
chr19	54573879	54700954	127076	+	LILRB1	10859	1657	58411	29533	28878	5.53586e-10
chr7	65647864	65715661	67798	+	INTS4P2	285905	653	27232	12834	14398	5.53586e-10
chr8	144477969	144502121	24153	+	PPP1R16A	84988;102723646	677	13865	6566	7299	5.56475e-10
chr4	13655179	13977075	321897	+	LINC01182	101929071	1975	129414	63097	66317	5.60091e-10
chr7	149838367	149867479	29113	+	ZNF862	643641	543	14241	6967	7274	5.60819e-10
chr3	196142636	196160890	18255	+	LINC00885	401109	355	8736	4542	4194	5.7336e-10
chr19	7534004	7561764	27761	+	PNPLA6	10908	942	15512	7589	7923	6.0362e-10
chr9	470291	746106	275816	+	KANK1	23189;102723606	3185	115926	56487	59439	6.22805e-10
chr11	118572390	118603033	30644	+	ARCN1	372	437	12972	6439	6533	6.30878e-10
chr20	33161768	33181412	19645	+	BPIFA2	140683	239	9274	4707	4567	6.40988e-10
chr16	4958317	5019158	60842	+	SEC14L5	9717	1207	30326	14858	15468	6.55214e-10
chr14	45940943	46501823	560881	+	LINC00871	100506412	2720	193661	94498	99163	6.57081e-10
chr16	19716456	19858467	142012	+	IQCK	124152	1799	62271	30606	31665	6.61801e-10
chr20	21125983	21246622	120640	+	KIZ	55857	1103	49669	24558	25111	6.61801e-10
chr5	140882208	141012344	130137	+	PCDHA13	56136	1304	51217	25010	26207	6.61801e-10
chr11	45921621	45929096	7476	+	GYLTL1B	120071	311	4590	2326	2264	6.71557e-10
chr22	39040604	39053910	13307	+	APOBEC3F	200316	307	7171	3684	3487	6.81596e-10
chr8	60516857	60623627	106771	+	RAB2A	5862	1066	41836	20709	21127	6.81596e-10
chr21	45478266	45478326	61	+	MIR6815	102465489	2	34	19	15	6.8909e-10
chr7	27129977	27155928	25952	+	HOXA-AS3	100133311	961	13291	6704	6587	6.90002e-10
chr5	140786136	141012347	226212	+	PCDHA1	56147	4050	90822	43752	47070	6.98725e-10
chr6	121435692	121449727	14036	+	GJA1	2697	203	5649	2748	2901	7.21371e-10
chr10	35247025	35572669	325645	+	CCNY	219771	3615	140807	66979	73828	7.2778e-10
chr11	114059593	114250676	191084	+	ZBTB16	7704	2710	90649	43064	47585	7.2778e-10
chr17	10320392	10341458	21067	+	NA	102724366	389	10129	5156	4973	7.36719e-10
chr15	66386817	66492312	105496	+	MAP2K1	5604	1213	47177	22969	24208	7.38156e-10
chr19	49119389	49151026	31638	+	PPFIA3	8541	1026	17465	8771	8694	7.40449e-10
chr9	841690	969090	127401	+	DMRT1	1761	1755	54986	26561	28425	7.6654e-10
chr8	123851987	124120061	268075	+	FER1L6	654463	1998	111532	54646	56886	8.00906e-10
chr19	37312837	37369365	56529	+	HKR1	284459	861	24774	12742	12032	8.12631e-10
chr17	77086716	77217101	130386	+	SEC14L1	6397	2426	60957	29596	31361	8.18782e-10
chr16	87601835	87698156	96322	+	JPH3	57338	3020	54566	26222	28344	8.19748e-10
chr5	140875302	141012344	137043	+	PCDHA12	56137	1526	54172	26343	27829	8.24976e-10
chr13	113490995	113554590	63596	+	TMCO3	55002	1597	30767	14426	16341	8.29055e-10
chr2	38665910	38741237	75328	+	GALM	130589	983	34093	16984	17109	8.31422e-10
chr14	23306835	23325369	18535	+	BCL2L2-PABPN1	100529063	369	8661	3976	4685	8.31454e-10
chr3	14675099	14773034	97936	+	C3orf20	84077	850	43103	21468	21635	8.31454e-10
chr15	47184101	47774223	590123	+	SEMA6D	80031	3991	229109	113125	115984	8.42826e-10
chr16	57694793	57731805	37013	+	DRC7	84229	514	18594	9258	9336	8.45439e-10
chr22	24806169	24927578	121410	+	SGSM1	129049	1933	57850	27977	29873	8.51222e-10
chr20	63865228	63891545	26318	+	TPD52L2	7165	747	14307	7019	7288	8.51442e-10
chr12	72087266	72670757	583492	+	TRHDE	29953	3312	210850	102513	108337	8.56312e-10
chr13	100089015	100530435	441421	+	PCCA	5095	4539	175851	84671	91180	8.85754e-10
chr8	143553207	143563062	9856	+	GSDMD	79792	429	6125	3042	3083	8.88057e-10
chr17	35147817	35189345	41529	+	UNC45B	146862	484	19611	9490	10121	8.94976e-10
chr6	162727132	163315492	588361	+	PACRG	135138	5866	232939	117328	115611	8.96433e-10
chr14	20587644	20607137	19494	+	NA	254028	281	9002	4384	4618	9.07703e-10
chr5	141330571	141512981	182411	+	PCDHGA1	56114	4303	82058	41079	40979	9.36994e-10
chr1	14598704	15118043	519340	+	KAZN	23254	8314	254534	125909	128625	9.47356e-10
chr11	123525636	123627774	102139	+	GRAMD1B	57476	1359	49040	23662	25378	9.58904e-10
chr1	201955491	201970661	15171	+	TIMM17A	10440	249	6420	3024	3396	9.65459e-10
chr2	114442299	115845752	1403454	+	DPP10	57628	9589	513957	253277	260680	9.65459e-10
chr18	32018372	32073213	54842	+	RNF125	54941	767	23287	11367	11920	9.73625e-10
chr6	31971091	31982821	11731	+	STK19	8859	316	6229	2930	3299	9.74869e-10
chr19	44777869	44800634	22766	+	CBLC	23624	456	12176	6160	6016	9.82499e-10
chr20	35771974	35950381	178408	+	PHF20	51230	2362	78635	37995	40640	9.88229e-10
chr6	34466061	34535231	69171	+	PACSIN1	29993	1082	35517	17553	17964	1.00392e-09
chr19	41397460	41431345	33886	+	BCKDHA	593	650	18125	8899	9226	1.02441e-09
chr2	32825443	32926693	101251	+	LINC00486	285045	1086	43013	21126	21887	1.05033e-09
chr16	57976435	57988116	11682	+	TEPP	374739	280	5947	2984	2963	1.05724e-09
chr11	33256672	33357023	100352	+	HIPK3	10114	1037	38962	18523	20439	1.08251e-09
chr3	48241100	48299253	58154	+	ZNF589	51385	831	26404	13215	13189	1.08251e-09
chr19	46297046	46343433	46388	+	HIF3A	64344	760	23287	11990	11297	1.10567e-09
chr17	29390464	29551904	161441	+	TAOK1	57551	2148	66244	32212	34032	1.10857e-09
chr7	71132169	71713600	581432	+	WBSCR17	64409	6747	258734	126899	131835	1.10857e-09
chr17	59220467	59275967	55501	+	GDPD1	284161	769	22692	11108	11584	1.1135e-09
chr2	101696850	101894689	197840	+	MAP4K4	9448	2022	81197	38436	42761	1.12222e-09
chr7	64207090	64470627	263538	+	ZNF735	730291	2018	104621	51442	53179	1.13462e-09
chr1	150549369	150560937	11569	+	ADAMTSL4	54507	324	6957	3614	3343	1.14046e-09
chr1	243256034	243500092	244059	+	SDCCAG8	10806	2690	97161	47541	49620	1.14583e-09
chr21	44646414	44697984	51571	+	KRTAP10-11	386678	769	24130	12377	11753	1.15309e-09
chr15	74598500	74645414	46915	+	CLK3	1198	781	25453	12941	12512	1.1567e-09
chr6	10747759	10852753	104995	+	TMEM14B	81853	1409	44653	22735	21918	1.16019e-09
chr7	148697914	148801036	103123	+	CUL1	8454	1499	42509	20464	22045	1.16787e-09
chr1	160400586	160428678	28093	+	VANGL2	57216	400	14510	7056	7454	1.17835e-09
chr5	141338760	141512979	174220	+	PCDHGA2	56113	4151	78708	39408	39300	1.18201e-09
chr3	50191612	50196516	4905	+	GNAT1	2779	217	3068	1634	1434	1.20902e-09
chr19	50329653	50382982	53330	+	NR1H2	7376	1245	27342	13629	13713	1.21023e-09
chr6	89433170	89633834	200665	+	ANKRD6	22881	1942	86337	42029	44308	1.21048e-09
chr7	140673153	140696261	23109	+	ADCK2	90956	425	11672	5413	6259	1.21048e-09
chr1	53891239	53911086	19848	+	DIO1	1733	258	9520	4686	4834	1.23248e-09
chr17	20868433	21002276	133844	+	CCDC144NL-AS1	339260;440416;102724783	1802	57867	28949	28918	1.24205e-09
chr19	2977446	2995184	17739	+	TLE6	79816	452	9607	4432	5175	1.26657e-09
chr1	45786987	46036124	249138	+	MAST2	23139	2452	102940	50143	52797	1.28708e-09
chr6	30766825	30792250	25426	+	HCG20	102723474	331	11933	5858	6075	1.29119e-09
chr17	4433688	4488208	54521	+	SPNS3	201305	1048	29054	14279	14775	1.29498e-09
chr17	5192084	5248069	55986	+	NA	100130950	939	26704	13270	13434	1.29806e-09
chr5	140801028	141012344	211317	+	PCDHA3	56145	3618	84677	40840	43837	1.30199e-09
chr9	101028709	101325135	296427	+	NA	54886	1801	114384	56641	57743	1.30246e-09
chr19	45001430	45038194	36765	+	RELB	5971	923	18845	9219	9626	1.30246e-09
chr19	53520981	53580269	59289	+	ZNF331	55422	1102	26254	13268	12986	1.322e-09
chr1	247416156	247449108	32953	+	NLRP3	114548	479	15383	7481	7902	1.324e-09
chr6	36442767	36491143	48377	+	KCTD20	222658	661	20505	10014	10491	1.33102e-09
chr13	87672615	87696272	23658	+	SLITRK5	26050	337	8361	4140	4221	1.34566e-09
chr6	10886831	10979320	92490	+	SYCP2L	221711	1014	37427	17634	19793	1.35727e-09
chr9	92947451	93036236	88786	+	FGD3	89846	1319	43916	22075	21841	1.37595e-09
chr19	50476400	50490870	14471	+	EMC10	284361	407	8264	3767	4497	1.39484e-09
chr8	31639386	32765040	1125655	+	NRG1	3084	7773	426656	210780	215876	1.39571e-09
chr6	33420070	33453689	33620	+	SYNGAP1	8831	582	18134	8845	9289	1.39571e-09
chr7	134127299	134264591	137293	+	LRGUK	136332	1081	54353	27042	27311	1.39944e-09
chr6	24356903	24358284	1382	+	KAAG1	353219	64	717	372	345	1.42685e-09
chr9	66856426	66932141	75716	+	ZNF658	26149	649	29023	14322	14701	1.43261e-09
chr15	26115813	26133037	17225	+	LINC00929	503519	252	7610	3683	3927	1.4357e-09
chr9	36190856	36304781	113926	+	CLTA	1211	1698	50669	25875	24794	1.4431e-09
chr17	78146353	78166177	19825	+	C17orf99	100141515	432	10358	5008	5350	1.49768e-09
chr15	40217428	40277486	60059	+	PAK6	56924	1046	30673	15380	15293	1.5172e-09
chr1	173824503	173858546	34044	+	DARS2	55157	472	13807	6895	6912	1.53862e-09
chr3	37988059	38007188	19130	+	VILL	50853	377	10709	4927	5782	1.55183e-09
chr17	81165507	81183164	17658	+	AATK-AS1	388428	482	10019	4928	5091	1.5661e-09
chr1	206037231	206102459	65229	+	C1orf186	440712;101929219	759	28469	14334	14135	1.57777e-09
chr8	6835554	6885276	49723	+	NA	100652791	691	22934	10908	12026	1.60172e-09
chr19	7636881	7647873	10993	+	STXBP2	6813	353	6724	3174	3550	1.63834e-09
chr11	65585395	65650930	65536	+	SIPA1	6494	2010	38917	19026	19891	1.64853e-09
chr15	44728988	44767829	38842	+	TRIM69	140691;100419583	307	15504	7624	7880	1.64959e-09
chr1	116754385	116769228	14844	+	CD2	914	158	6999	3461	3538	1.65056e-09
chr19	44259880	44275317	15438	+	ZNF233	353355	174	6520	3323	3197	1.69557e-09
chr6	42915989	42925835	9847	+	PTCRA	171558	199	5020	2468	2552	1.72485e-09
chr7	64870172	64930966	60795	+	ZNF273	10793;102724456	1101	27331	13632	13699	1.7275e-09
chr22	17563439	17590994	27556	+	SLC25A18	83733	616	14023	7029	6994	1.73327e-09
chr7	65038354	65074713	36360	+	CCT6P3	643180	459	14782	7013	7769	1.73841e-09
chr19	15508493	15552317	43825	+	CYP4F22	126410	698	21589	10366	11223	1.74993e-09
chr11	1947278	1984522	37245	+	MRPL23	6150	1395	23442	11504	11938	1.75445e-09
chr5	140821604	141012344	190741	+	PCDHA5	56143	3199	76729	36945	39784	1.76509e-09
chr14	59188646	59371405	182760	+	DAAM1	23002	1378	72641	35464	37177	1.84183e-09
chr11	118077012	118121890	44879	+	TMPRSS4	56649	507	21787	11238	10549	1.84742e-09
chr4	128809623	128875224	65602	+	JADE1	79960	979	29000	13203	15797	1.84827e-09
chr19	8832398	8843340	10943	+	MBD3L1	85509	190	4951	2261	2690	1.84898e-09
chr3	40387156	40428619	41464	+	ENTPD3	956	351	17328	8568	8760	1.87117e-09
chr5	141350102	141512979	162878	+	PCDHGB1	56104	3837	73584	36784	36800	1.98002e-09
chr20	38962299	39039723	77425	+	DHX35	60625	749	31998	15320	16678	1.98094e-09
chr17	8413131	8490411	77281	+	NDEL1	81565	1232	34482	16964	17518	1.98094e-09
chr4	67558728	67607337	48610	+	STAP1	26228	339	18374	8981	9393	1.99615e-09
chr18	64104091	64423601	319511	+	NA	284294	2188	122062	61000	61062	2.02237e-09
chr1	42463330	42654664	191335	+	CCDC30	728621;102724095	1345	75234	36821	38413	2.06891e-09
chr14	99481169	99535044	53876	+	CCNK	8812	949	27015	13449	13566	2.10321e-09
chr14	24171853	24180257	8405	+	REC8	9985	208	4640	2479	2161	2.12027e-09
chr1	39491646	39525935	34290	+	BMP8A	353500	852	18860	9244	9616	2.15712e-09
chr18	26655742	27190698	534957	+	AQP4-AS1	147429	4007	210146	102456	107690	2.22776e-09
chr1	156212993	156240042	27050	+	PMF1	11243	510	13229	6867	6362	2.28713e-09
chr16	401826	412487	10662	+	DECR2	26063	390	6072	3157	2915	2.28965e-09
chr18	45825512	45844080	18569	+	SIGLEC15	284266	398	9956	5033	4923	2.31725e-09
chr2	96642737	96704887	62151	+	FER1L5	90342	970	31541	16142	15399	2.33241e-09
chr14	96797304	96931722	134419	+	VRK1	7443	1073	52404	25302	27102	2.33354e-09
chr19	49506816	49526333	19518	+	FCGRT	2217	522	10325	5079	5246	2.36069e-09
chr1	36224416	36305357	80942	+	THRAP3	9967	1192	35386	17121	18265	2.40673e-09
chr11	45095806	45235124	139319	+	PRDM11	56981;101060179	1884	66653	32701	33952	2.45809e-09
chr9	112750838	112881671	130834	+	SNX30	401548	1604	57903	28190	29713	2.45952e-09
chr5	126360132	126496494	136363	+	GRAMD3	65983;102724226	991	53107	26762	26345	2.48818e-09
chr7	66114604	66154568	39965	+	CRCP	27297	678	17984	8811	9173	2.50412e-09
chr12	12357079	12469694	112616	+	LOH12CR1	118426	1367	47440	23245	24195	2.50629e-09
chr2	184598366	184939492	341127	+	ZNF804A	91752	1698	116112	57639	58473	2.52267e-09
chr4	30720415	31146805	426391	+	PCDH7	5099	2973	151652	74299	77353	2.56051e-09
chr12	10226058	10329600	103543	+	KLRD1	3824	856	38761	19480	19281	2.61914e-09
chr16	3018445	3022383	3939	+	TNFRSF12A	51330	225	2368	1136	1232	2.63822e-09
chr1	3454426	3481113	26688	+	ARHGEF16	27237	911	16835	8015	8820	2.64342e-09
chr9	127451486	127503501	52016	+	LRSAM1	90678	1008	26759	13193	13566	2.64689e-09
chr20	17226107	17484578	258472	+	PCSK2	5126	2265	107176	54618	52558	2.70275e-09
chr2	218270392	218346793	76402	+	PNKD	25953	1319	39209	19852	19357	2.71015e-09
chr2	233636454	233773305	136852	+	UGT1A10	54575	1290	56932	28101	28831	2.71015e-09
chr2	233617645	233773310	155666	+	UGT1A1	54576	1393	63961	31541	32420	2.71015e-09
chr19	10037803	10074135	36333	+	C3P1	388503	533	18512	8999	9513	2.7314e-09
chr1	44674692	44725591	50900	+	C1orf228	339541	809	24197	11895	12302	2.73895e-09
chr3	1092576	1404217	311642	+	CNTN6	27255	2190	113609	57149	56460	2.75562e-09
chr8	124848737	124954328	105592	+	LINC00964	157381	937	45374	22616	22758	2.76984e-09
chr2	95297304	95386083	88780	+	KCNIP3	30818	1761	47668	23945	23723	2.80138e-09
chr5	134758779	134855133	96355	+	DDX46	9879	1409	40562	19756	20806	2.81428e-09
chr19	50418938	50431313	12376	+	SPIB	6689	299	6726	3491	3235	2.82516e-09
chr5	140794852	141012344	217493	+	PCDHA2	56146	3820	87236	42081	45155	2.82587e-09
chr2	27442366	27446481	4116	+	KRTCAP3	200634	110	2195	1097	1098	2.86274e-09
chr9	93451722	93566107	114386	+	FAM120A	23196	1333	48505	23214	25291	2.98661e-09
chr6	43182175	43224587	42413	+	CUL9	23113	648	20820	10230	10590	2.99553e-09
chr20	3208868	3223870	15003	+	ITPA	3704	347	7635	3778	3857	2.99553e-09
chr7	159006522	159030195	23674	+	LINC00689	154822	603	12491	6372	6119	2.99777e-09
chr7	37683843	37951941	268099	+	EPDR1	54749	1916	102878	51018	51860	3.07391e-09
chr7	125172218	125379321	207104	+	NA	101928283	1262	74408	36324	38084	3.08709e-09
chr19	11296139	11326996	30858	+	TSPAN16	26526	577	15022	7413	7609	3.11967e-09
chr19	53467735	53496255	28521	+	ZNF813	126017	394	12547	6014	6533	3.15138e-09
chr16	22437008	22492220	55213	+	SMG1P1	641298	694	22273	10424	11849	3.15138e-09
chr19	13731760	13763296	31537	+	CCDC130	81576	717	15881	8100	7781	3.15313e-09
chr3	96814581	97752460	937880	+	EPHA6	285220	4955	332109	162778	169331	3.1743e-09
chr3	32818018	32897826	79809	+	TRIM71	131405	1261	36348	17679	18669	3.20115e-09
chr12	42238447	42459715	221269	+	PPHLN1	51535	2356	87989	43864	44125	3.21634e-09
chr5	141135218	141138625	3408	+	PCDHB5	26167	152	1695	873	822	3.22209e-09
chr19	55675226	55709858	34633	+	EPN1	29924	1012	18997	9403	9594	3.26641e-09
chr1	153678637	153693992	15356	+	NPR1	4881	370	8514	4488	4026	3.27549e-09
chr11	57338374	57370600	32227	+	P2RX3	5024	500	16183	8259	7924	3.27784e-09
chr10	102503987	102633535	129549	+	SUFU	51684	1765	62155	30484	31671	3.3546e-09
chr17	47733244	47746119	12876	+	TBX21	30009	336	6853	3308	3545	3.3583e-09
chr20	58839718	58911192	71475	+	GNAS	2778	1768	33657	17069	16588	3.38938e-09
chr6	49499958	49527047	27090	+	GLYATL3	389396	257	10604	5191	5413	3.41429e-09
chr8	38974164	38988662	14499	+	HTRA4	203100	257	6659	3223	3436	3.4148e-09
chr22	39014363	39033276	18914	+	APOBEC3D	140564	436	10237	5268	4969	3.42164e-09
chr11	61752642	61788518	35877	+	MYRF	745	810	21503	10313	11190	3.42907e-09
chr5	77210449	77429807	219359	+	PDE8B	8622	1894	91069	44785	46284	3.42907e-09
chr9	68705414	69009176	303763	+	PIP5K1B	8395	2584	122166	60182	61984	3.42966e-09
chr8	22275297	22357563	82267	+	PIWIL2	55124	1049	35192	17028	18164	3.4535e-09
chr1	151510510	151538692	28183	+	CGN	57530	451	13930	6662	7268	3.47326e-09
chr21	45643694	45942454	298761	+	PCBP3	54039	5016	140187	67785	72402	3.59773e-09
chr19	17555594	17583162	27569	+	COLGALT1	79709	703	14573	7009	7564	3.59773e-09
chr12	128267403	128707915	440513	+	TMEM132C	92293	5431	198414	98128	100286	3.72269e-09
chr14	49693105	49753152	60048	+	KLHDC1	122773	711	23880	11603	12277	3.78623e-09
chr14	100894770	100935999	41230	+	MEG8	79104	497	17296	8027	9269	3.8049e-09
chr19	48170692	48197620	26929	+	C19orf68	374920	646	13475	6249	7226	3.92967e-09
chr16	27550133	27780369	230237	+	KIAA0556	23247	3127	110139	54933	55206	4.02229e-09
chr19	35641745	35644871	3127	+	ETV2	2116	172	2029	1002	1027	4.03266e-09
chr11	120210767	120230332	19566	+	OAF	220323	415	10893	5368	5525	4.0715e-09
chr10	62374192	62672011	297820	+	ZNF365	22891	2129	119897	59278	60619	4.1505e-09
chr1	197911902	197935478	23577	+	LHX9	56956	482	10168	5050	5118	4.1505e-09
chr5	141343829	141512979	169151	+	PCDHGA3	56112	4000	76425	38234	38191	4.16219e-09
chr11	537527	554916	17390	+	LRRC56	115399	506	10427	5236	5191	4.17253e-09
chr11	111255982	111286401	30420	+	C11orf53	341032	304	12597	6373	6224	4.24518e-09
chr19	35399511	35419385	19875	+	LINC01531	100128682	244	9310	4620	4690	4.29002e-09
chr2	132416574	132646559	229986	+	GPR39	2863	1801	98727	48079	50648	4.32675e-09
chr3	194247648	194257772	10125	+	NA	101929337	179	5091	2523	2568	4.47319e-09
chr19	11639776	11686569	46794	+	ZNF833P	401898	777	21141	10293	10848	4.49003e-09
chr10	7703269	7749520	46252	+	ITIH2	3698	627	20069	10026	10043	4.60869e-09
chr17	42121431	42123352	1922	+	HSPB9	94086	97	1141	549	592	4.63984e-09
chr17	41402416	41425049	22634	+	NA	100505782	275	10792	5398	5394	4.74134e-09
chr6	21664772	22214505	549734	+	CASC15	401237	6049	224737	109243	115494	4.84207e-09
chr18	68715209	69055189	339981	+	CCDC102B	79839	2121	119169	58123	61046	4.84997e-09
chr19	55836578	55881854	45277	+	NLRP4	147945	757	19439	9375	10064	4.86782e-09
chr6	107489958	107660167	170210	+	SOBP	55084	1647	70857	33574	37283	4.9158e-09
chr16	31355134	31382997	27864	+	ITGAX	3687	514	14545	7190	7355	4.92578e-09
chr10	104641101	105265235	624135	+	SORCS3	22986	4108	255513	123255	132258	4.96318e-09
chr12	28133249	28581511	448263	+	CCDC91	55297	2432	159230	76979	82251	4.99257e-09
chr19	55947832	55988629	40798	+	NLRP8	126205	625	18009	8937	9072	4.99476e-09
chr1	17372196	17401699	29504	+	PADI6	353238	488	15362	7420	7942	5.07227e-09
chr4	4348140	4419058	70919	+	NA	27065	1474	36030	18043	17987	5.09996e-09
chr19	3094410	3124004	29595	+	GNA11	2767	1223	18248	8582	9666	5.12428e-09
chr2	229922302	230013109	90808	+	FBXO36	130888	1354	39759	19948	19811	5.17487e-09
chr5	140806929	141012344	205416	+	PCDHA4	56144	3425	82194	39645	42549	5.25098e-09
chr15	74236289	74336472	100184	+	CCDC33	80125	1298	53798	27260	26538	5.31522e-09
chr3	191557324	191590356	33033	+	NA	103344926	215	11227	5717	5510	5.33436e-09
chr7	157138913	157269372	130460	+	UBE3C	9690	1960	54945	26076	28869	5.37463e-09
chr1	160796074	160828261	32188	+	LY9	4063	306	14161	7397	6764	5.41974e-09
chr19	53044738	53051076	6339	+	ERVV-2	100271846	113	3091	1637	1454	5.55196e-09
chr7	74027789	74069907	42119	+	ELN	2006	787	23145	11591	11554	5.62976e-09
chr14	104085679	104115581	29903	+	ASPG	374569	927	18968	9042	9926	5.65758e-09
chr12	109023089	109088026	64938	+	USP30	84749	716	27453	13789	13664	5.6972e-09
chr18	80147924	80178432	30509	+	PARD6G-AS1	100130522	625	14744	7439	7305	5.78668e-09
chr1	2425980	2505530	79551	+	PLCH2	9651	2580	51402	25225	26177	5.79845e-09
chr3	42013802	42225889	212088	+	TRAK1	22906	2611	95305	46380	48925	5.80451e-09
chr20	62550453	62570764	20312	+	MIR1-1HG	128826	703	12518	5995	6523	5.86846e-09
chr7	34658239	34878332	220094	+	NPSR1	387129	1359	87312	44396	42916	5.902e-09
chr19	42397128	42652355	255228	+	LIPE-AS1	100996307;101930071	3100	117481	56340	61141	5.99293e-09
chr3	39808914	40260321	451408	+	MYRIP	25924	2941	181287	91240	90047	6.06276e-09
chr6	166999182	167052713	53532	+	FGFR1OP	11116	686	21964	10254	11710	6.12124e-09
chr19	55282072	55312533	30462	+	BRSK1	84446	794	16597	7946	8651	6.12985e-09
chr9	35814451	35854847	40397	+	TMEM8B	51754	605	20156	10163	9993	6.17611e-09
chr20	44910062	44959035	48974	+	PABPC1L	80336	633	23126	11852	11274	6.19105e-09
chr1	179743163	179816198	73036	+	FAM163A	148753	979	34563	16973	17590	6.32982e-09
chr3	10026414	10101930	75517	+	FANCD2	2177	1022	32299	16040	16259	6.35793e-09
chr6	168441151	168673445	232295	+	SMOC2	64094	4369	109805	53991	55814	6.37938e-09
chr15	65726054	65891991	165938	+	RAB11A	8766	1830	66544	33441	33103	6.5313e-09
chr7	100969623	101018949	49327	+	MUC12	10071	885	25618	14289	11329	6.53168e-09
chr16	19555240	19706793	151554	+	C16orf62	57020;102723646	2111	68344	33751	34593	6.55642e-09
chr16	3443611	3486963	43353	+	NAA60	79903	979	21975	10657	11318	6.62002e-09
chr12	94148723	94307675	158953	+	PLXNC1	10154	1917	69539	34214	35325	6.62085e-09
chr1	35573370	35595328	21959	+	TFAP2E	339488	557	11536	5542	5994	6.67064e-09
chr2	172427354	172506282	78929	+	ITGA6	3655	857	32989	15188	17801	6.67064e-09
chr5	126600268	126627252	26985	+	PHAX	51808	477	11742	5758	5984	6.77614e-09
chr20	59191020	59259113	68094	+	ZNF831	128611	910	30201	15128	15073	6.92741e-09
chr20	59300427	59325992	25566	+	EDN3	1908	412	12584	6019	6565	6.99856e-09
chr17	43025241	43032036	6796	+	RND2	8153	121	3655	1720	1935	7.09313e-09
chr1	181413102	181808084	394983	+	CACNA1E	777	3171	172595	83401	89194	7.16943e-09
chr5	135033280	135358219	324940	+	C5orf66	100996485	3804	154565	73463	81102	7.27079e-09
chr1	160367067	160372848	5782	+	NHLH1	4807	80	2898	1554	1344	7.29407e-09
chr13	22107470	22276521	169052	+	LINC00540	100506622	1519	68549	33322	35227	7.34651e-09
chr7	5274369	5306870	32502	+	SLC29A4	222962	981	18696	9120	9576	7.36628e-09
chr22	50170731	50180294	9564	+	PANX2	56666	505	6138	3030	3108	7.39786e-09
chr16	68843604	69085180	241577	+	TANGO6	79613	3059	104082	51571	52511	7.55477e-09
chr17	80260866	80398786	137921	+	RNF213	57674	3075	68863	33116	35747	7.59295e-09
chr13	91398675	92873682	1475008	+	GPC5	2262	9103	528596	262152	266444	7.60654e-09
chr3	128879490	128916067	36578	+	ACAD9	28976	540	18015	8893	9122	7.61223e-09
chr8	67062426	67196263	133838	+	CSPP1	79848	1248	50878	24207	26671	7.64175e-09
chr20	46118272	46129863	11592	+	CD40	958	161	5704	2790	2914	7.85023e-09
chr1	174159410	174995308	835899	+	RABGAP1L	9910	6135	316874	152917	163957	8.18847e-09
chr1	51102234	51148086	45853	+	C1orf185	284546	332	17373	8906	8467	8.26431e-09
chr20	3786772	3806121	19350	+	CDC25B	994	451	10262	5256	5006	8.34186e-09
chr8	37762593	37779767	17175	+	PROSC	11212	296	7487	3688	3799	8.43772e-09
chr10	133453928	133523558	69631	+	NA	619207	1064	32009	15217	16792	8.49363e-09
chr15	90717327	90816165	98839	+	BLM	641	1173	40260	20038	20222	8.49641e-09
chr9	136969243	136971990	2748	+	PRR31	101928638	68	1787	870	917	8.51007e-09
chr9	127716066	127731600	15535	+	TTC16	158248	341	8778	4408	4370	8.51007e-09
chr20	20052514	20360702	308189	+	CFAP61	26074	2673	127384	63460	63924	8.6811e-09
chr22	18110331	18146554	36224	+	TUBA8	51807	759	17494	8597	8897	8.76349e-09
chr12	68808172	68850686	42515	+	MDM2	4193	554	16926	8071	8855	8.76386e-09
chr7	131897641	131948953	51313	+	NA	101928782	535	23111	11002	12109	9.01291e-09
chr17	63477061	63498380	21320	+	ACE	1636	532	12440	6364	6076	9.0151e-09
chr1	230978981	231000595	21615	+	ARV1	64801	254	9024	4854	4170	9.03046e-09
chr6	167996241	168045089	48849	+	KIF25	3834	987	23034	10921	12113	9.05169e-09
chr11	17734812	17783055	48244	+	KCNC1	3746	1043	26421	13133	13288	9.18434e-09
chr22	39457344	39492194	34851	+	MGAT3	4248	834	19774	9548	10226	9.18434e-09
chr13	30713478	30764426	50949	+	ALOX5AP	241	567	23263	11713	11550	9.28199e-09
chr1	226223618	226227054	3437	+	MIXL1	83881	131	1753	917	836	9.38733e-09
chr1	92029982	92063536	33555	+	EPHX4	253152	297	12868	6227	6641	9.47391e-09
chr8	10672637	10700593	27957	+	C8orf74	203076	465	14613	7604	7009	9.54972e-09
chr3	53156009	53192717	36709	+	PRKCD	5580	767	20769	10022	10747	9.56767e-09
chr11	71527301	71549167	21867	+	KRTAP5-8	57830	356	10692	5260	5432	9.65201e-09
chr11	68312609	68449275	136667	+	LRP5	4041	3639	74649	35927	38722	9.68174e-09
chr7	21543215	21901839	358625	+	DNAH11	8701	2921	138859	68266	70593	9.69176e-09
chr15	84884654	84945796	61143	+	SLC28A1	9154	816	29908	14838	15070	9.7972e-09
chr1	226897536	226987545	90010	+	ADCK3	56997	1433	44201	21558	22643	9.96458e-09
chr15	66702228	66782848	80621	+	SMAD6	4091	1380	40977	19552	21425	9.99752e-09
chr1	229626234	229660199	33966	+	URB2	9816	469	14807	7052	7755	9.99752e-09
chr8	62248591	62999652	751062	+	NKAIN3	286183	4361	281412	141210	140202	1.0077e-08
chr16	84819984	84920768	100785	+	CRISPLD2	83716	2101	50748	25248	25500	1.0077e-08
chr2	172735274	173052893	317620	+	RAPGEF4	11069	2533	128814	63384	65430	1.0166e-08
chr16	14708944	14952073	243130	+	NPIPA3	642778;642799;100288332;102724993	4620	116640	57322	59318	1.01894e-08
chr11	86791059	86952910	161852	+	PRSS23	11098	1601	68233	34392	33841	1.02312e-08
chr6	146027646	146437598	409953	+	GRM1	2911	2387	152436	74903	77533	1.0234e-08
chr1	110150486	110202202	51717	+	SLC6A17	388662	752	26164	12822	13342	1.02376e-08
chr12	123633739	123662606	28868	+	GTF2H3	2967	441	12368	5898	6470	1.02773e-08
chr13	20567069	20691437	124369	+	IFT88	8100	1171	48179	23488	24691	1.042e-08
chr20	56412112	56460387	48276	+	CASS4	57091	659	21831	11034	10797	1.04705e-08
chr3	4493348	4847840	354493	+	ITPR1	3708	3850	152076	72869	79207	1.04756e-08
chr10	133309410	133352683	43274	+	PRAP1	118471	1301	24290	12653	11637	1.06153e-08
chr12	95858928	95903828	44901	+	SNRPF	6636	352	17551	8558	8993	1.06307e-08
chr3	186930485	187078553	148069	+	ST6GAL1	6480	1811	65716	31474	34242	1.06441e-08
chr7	149239651	149255609	15959	+	ZNF212	7988	265	7302	3437	3865	1.06596e-08
chr5	141370264	141512979	142716	+	PCDHGB3	56102	3262	64651	32361	32290	1.06855e-08
chr6	159906690	159916530	9841	+	MAS1	4142	107	4409	2232	2177	1.07223e-08
chr12	92145573	92189660	44088	+	NA	101928617	445	17553	8833	8720	1.09117e-08
chr3	39467198	39529479	62282	+	MOBP	4336	463	24957	12450	12507	1.13351e-08
chr14	23511760	23560778	49019	+	NA	79178	845	25619	12663	12956	1.15429e-08
chr8	73991352	74029087	37736	+	LY96	23643	295	15844	8058	7786	1.17973e-08
chr7	69598919	70793068	1194150	+	AUTS2	26053	11157	490254	237739	252515	1.19705e-08
chr5	141373914	141512979	139066	+	PCDHGA6	56109	3141	62912	31481	31431	1.21575e-08
chr5	66596361	67169595	573235	+	MAST4	375449	4338	224698	107540	117158	1.23171e-08
chr6	33893323	33927631	34309	+	NA	100653005	449	17887	8421	9466	1.24881e-08
chr17	46923117	46967019	43903	+	GOSR2	9570	537	20394	9933	10461	1.26812e-08
chr4	86935002	87141054	206053	+	AFF1	4299	2250	84863	40310	44553	1.29684e-08
chr1	43933320	43937241	3922	+	ARTN	9048	170	2501	1288	1213	1.30722e-08
chr14	23185316	23273477	88162	+	RNF212B	100507650	1004	36266	17979	18287	1.3219e-08
chr2	216632828	216664436	31609	+	IGFBP2	3485;102723473	635	15908	7479	8429	1.32758e-08
chr7	37848597	37900401	51805	+	NME8	51314	332	19412	9713	9699	1.33771e-08
chr12	57549998	57586632	36635	+	KIF5A	3798	530	17475	8670	8805	1.34049e-08
chr2	100820152	100996829	176678	+	NPAS2	4862	2507	80980	40284	40696	1.35912e-08
chr10	125896539	126009592	113054	+	FANK1	92565	1224	46903	22739	24164	1.37024e-08
chr2	202073255	202197862	124608	+	KIAA2012	100652824	1325	55094	27972	27122	1.37036e-08
chr15	42575659	42720981	145323	+	STARD9	57519	1580	63208	30790	32418	1.37036e-08
chr7	150322639	150338150	15512	+	LRRC61	65999	351	8396	4224	4172	1.3763e-08
chr19	5720677	5778734	58058	+	CATSPERD	257062	1351	28730	14060	14670	1.42686e-08
chr5	141355025	141512979	157955	+	PCDHGA4	56111	3689	71398	35683	35715	1.43316e-08
chr19	51142299	51153526	11228	+	SIGLEC7	27036	122	5494	2723	2771	1.45303e-08
chr14	100725705	100738224	12520	+	DLK1	8788	453	6997	3626	3371	1.45303e-08
chr2	85561562	85582031	20470	+	VAMP8	8673	357	9816	4610	5206	1.45687e-08
chr5	142770384	143229011	458628	+	ARHGAP26	23092	4048	193396	93507	99889	1.45808e-08
chr12	110936585	110958208	21624	+	LINC01405	100131138	322	9688	4909	4779	1.45926e-08
chr6	36243203	36308595	65393	+	PNPLA1	285848	858	30606	15685	14921	1.4601e-08
chr7	76201900	76287288	85389	+	SRRM3	222183	1740	45199	22887	22312	1.46997e-08
chr8	38386207	38409527	23321	+	LETM2	137994	365	10395	5129	5266	1.49128e-08
chr17	18950345	19022595	72251	+	SLC5A10	125206	1572	41071	20318	20753	1.49501e-08
chr5	141172619	141176383	3765	+	PCDHB7	56129	149	1787	903	884	1.52103e-08
chr16	77199397	77213215	13819	+	SYCE1L	100130958	262	6371	3142	3229	1.52388e-08
chr3	113019532	113183301	163770	+	NA	102724287	1424	68057	34335	33722	1.52388e-08
chr15	90233808	90245811	12004	+	GDPGP1	390637	254	5893	3032	2861	1.53357e-08
chr19	12891026	12914207	23182	+	GCDH	2639	545	11916	6113	5803	1.54408e-08
chr10	102449817	102461106	11290	+	RPARP-AS1	100505761	299	5826	2822	3004	1.56577e-08
chr5	90471748	90514553	42806	+	POLR3G	10622	445	16198	7744	8454	1.56909e-08
chr2	238231684	238255633	23950	+	NA	101927958	718	12800	6043	6757	1.57583e-08
chr18	596988	650334	53347	+	CLUL1	27098	618	22147	11100	11047	1.58101e-08
chr20	32762385	32809356	46972	+	DNMT3B	1789	826	23204	11284	11920	1.59432e-08
chr10	19816239	20289856	473618	+	PLXDC2	84898	3580	176868	85327	91541	1.59432e-08
chr1	39692182	39763914	71733	+	PPIE	10450	858	32308	16196	16112	1.62326e-08
chr15	22773063	22829791	56729	+	NIPA1	123606	1179	26328	12887	13441	1.62393e-08
chr5	80960672	81230156	269485	+	RASGRF2	5924	2513	110303	54463	55840	1.62393e-08
chr16	566995	584136	17142	+	PIGQ	9091	700	11032	5355	5677	1.63749e-08
chr8	143368855	143384220	15366	+	RHPN1	114822	592	9988	4598	5390	1.6456e-08
chr8	119873717	120050913	177197	+	DEPTOR	64798	1924	76509	37706	38803	1.64787e-08
chr17	80991598	81009517	17920	+	CHMP6	79643	753	10460	5124	5336	1.65789e-08
chr2	64988477	65023865	35389	+	SLC1A4	6509	561	16110	7976	8134	1.69026e-08
chr2	218607765	218637184	29420	+	PLCD4	84812	400	13937	6660	7277	1.69026e-08
chr19	48755559	48758330	2772	+	FGF21	26291	66	1667	764	903	1.7054e-08
chr20	34194569	34269344	74776	+	ASIP	434	1182	32948	16788	16160	1.70578e-08
chr10	113751454	113783429	31976	+	PLEKHS1	79949	259	12988	6556	6432	1.72312e-08
chr17	44759031	44781846	22816	+	ADAM11	4185	562	13525	6561	6964	1.72833e-08
chr8	28316986	28343355	26370	+	PNOC	5368	382	12397	6454	5943	1.73265e-08
chr6	148272304	148552050	279747	+	SASH1	23328	3739	121110	59520	61590	1.75401e-08
chr13	48303751	48481986	178236	+	RB1	5925	1462	65792	32060	33732	1.80195e-08
chr16	78022515	78066761	44247	+	CLEC3A	10143	500	19117	9855	9262	1.80299e-08
chr9	78297143	78330093	32951	+	PSAT1	29968	431	15022	7496	7526	1.80858e-08
chr22	15784959	15829984	45026	+	NA	503637;642477	550	18830	9004	9826	1.81994e-08
chr19	3136193	3163769	27577	+	GNA15	2769	650	14493	6967	7526	1.84208e-08
chr19	38335775	38370943	35169	+	CATSPERG	57828	839	18675	8852	9823	1.84613e-08
chr3	113532296	113629578	97283	+	SIDT1	54847	893	39683	19776	19907	1.8581e-08
chr19	49474207	49486231	12025	+	FLT3LG	2323	307	6492	3102	3390	1.87735e-08
chr1	151254703	151267479	12777	+	PSMD4	5710	231	6091	2903	3188	1.88236e-08
chr19	36573070	36594708	21639	+	ZNF529-AS1	101927599	308	9131	4431	4700	1.89052e-08
chr20	21569976	21619674	49699	+	NA	101929625	452	21134	10655	10479	1.89052e-08
chr22	40951347	40973309	21963	+	RBX1	9978	377	9866	4781	5085	1.90313e-08
chr7	144355288	144380632	25345	+	ARHGEF5	7984;102725117	338	12180	6112	6068	1.94113e-08
chr2	9423568	9473101	49534	+	CPSF3	51692	725	20853	9992	10861	1.95276e-08
chr2	214411065	214578959	167895	+	VWC2L	402117	1088	62902	32556	30346	1.9592e-08
chr7	66995173	67239519	244347	+	TYW1	55253	2874	101825	50067	51758	1.97409e-08
chr16	67987746	68079320	91575	+	DUS2	54920	1417	44404	22061	22343	1.98237e-08
chr5	151949571	152270448	320878	+	NA	101927115	2009	128156	62352	65804	1.98598e-08
chr18	11981025	12030883	49859	+	IMPA2	3613	958	24567	11831	12736	2.01759e-08
chr19	709093	748330	39238	+	PALM	5064	1522	23372	10994	12378	2.05115e-08
chr1	24415794	24472976	57183	+	NIPAL3	57185	659	25730	12526	13204	2.05684e-08
chr7	157335381	157417439	82059	+	DNAJB6	10049;102724007	2040	39513	18513	21000	2.08779e-08
chr3	141051402	141148611	97210	+	SPSB4	92369	1159	45730	22246	23484	2.09215e-08
chr6	147508927	147737547	228621	+	SAMD5	389432	1920	89977	43395	46582	2.13362e-08
chr14	91060333	91225632	165300	+	C14orf159	80017	2306	77571	38467	39104	2.16258e-08
chr5	139795821	139844466	48646	+	PSD2	84249	676	25196	12071	13125	2.16585e-08
chr17	59707192	59842255	135064	+	VMP1	81671;406991	1568	53693	26434	27259	2.17247e-08
chr8	116950273	117176714	226442	+	SLC30A8	169026	1469	87470	42670	44800	2.1888e-08
chr15	64387748	64455303	67556	+	TRIP4	9325	871	28447	13852	14595	2.1888e-08
chr22	41621119	41664048	42930	+	XRCC6	2547	823	19842	9603	10239	2.19257e-08
chr11	60334831	60396596	61766	+	MS4A6E	245802	446	25444	12613	12831	2.22118e-08
chr22	31399523	31528740	129218	+	DRG1	4733	2014	57335	28922	28413	2.23181e-08
chr11	120236640	120319944	83305	+	POU2F3	25833	936	40048	19303	20745	2.24763e-08
chr8	10525546	10554166	28621	+	PRSS55	203074	422	13612	7021	6591	2.25277e-08
chr13	36346431	36369601	23171	+	SPG20-AS1	100507135	238	9283	4790	4493	2.26845e-08
chr14	24136158	24138967	2810	+	PSME1	5720	71	1613	849	764	2.27133e-08
chr19	1040101	1065572	25472	+	ABCA7	10347	927	15407	7726	7681	2.31921e-08
chr5	141382739	141512979	130241	+	PCDHGA7	56108	2917	59107	29571	29536	2.32157e-08
chr6	117453817	117569858	116042	+	DCBLD1	285761	1084	45843	23389	22454	2.37458e-08
chr15	72686179	72738476	52298	+	BBS4	585	516	21315	10347	10968	2.38896e-08
chr2	202635188	202769757	134570	+	FAM117B	150864	1453	53191	25559	27632	2.40537e-08
chr14	94026329	94048930	22602	+	OTUB2	78990	430	11926	5681	6245	2.42317e-08
chr1	22563564	22603594	40031	+	EPHA8	2046	971	22734	10961	11773	2.42406e-08
chr8	97868840	98036716	167877	+	MATN2	4147;100506558	1875	75100	37398	37702	2.42861e-08
chr1	161258727	161285450	26724	+	PCP4L1	654790	353	12246	6068	6178	2.46969e-08
chr16	88570381	88631966	61586	+	ZC3H18	124245	1583	31870	15637	16233	2.48675e-08
chr11	12674591	12944483	269893	+	TEAD1	7003	2740	115372	54119	61253	2.48675e-08
chr16	71845991	71885268	39278	+	ATXN1L	342371	697	18532	9451	9081	2.50625e-08
chr17	58692573	58735611	43039	+	RAD51C	5889	618	17950	8972	8978	2.52298e-08
chr3	156037701	156539138	501438	+	KCNAB1	7881	3706	202237	100384	101853	2.52298e-08
chr19	18340587	18369950	29364	+	PGPEP1	54858	627	15071	7633	7438	2.52554e-08
chr17	76850176	76861836	11661	+	LINC00868	101928538	201	5674	2744	2930	2.53026e-08
chr19	11344684	11354944	10261	+	CCDC159	126075	212	5634	2772	2862	2.53046e-08
chr3	10992724	11039247	46524	+	SLC6A1	6529	787	23316	11643	11673	2.55031e-08
chr5	175658030	175686242	28213	+	HRH2	3274	518	14130	6961	7169	2.56279e-08
chr1	156212982	156243332	30351	+	PMF1-BGLAP	100527963	587	15229	7868	7361	2.57526e-08
chr12	1688574	1788678	100105	+	ADIPOR2	79602	964	39445	18498	20947	2.58445e-08
chr2	202376936	202567751	190816	+	BMPR2	659	2649	78310	38434	39876	2.58929e-08
chr1	27322145	27336400	14256	+	TMEM222	84065	281	7395	3720	3675	2.63127e-08
chr4	105552620	105708093	155474	+	ARHGEF38	54848	898	56528	28922	27606	2.64802e-08
chr15	85380571	85749358	368788	+	AKAP13	11214	3620	147208	70571	76637	2.6511e-08
chr3	38282294	38318575	36282	+	SLC22A14	9389	391	16934	8350	8584	2.73058e-08
chr1	19251539	19260128	8590	+	MRTO4	51154	204	4595	2103	2492	2.7306e-08
chr10	16436943	16513745	76803	+	PTER	9317	867	31404	15834	15570	2.75854e-08
chr8	48008400	48064708	56309	+	UBE2V2	7336	801	23815	11692	12123	2.77631e-08
chr21	33642400	33899861	257462	+	ITSN1	6453;102724664	3333	109343	52658	56685	2.78663e-08
chr3	194708421	194782168	73748	+	NA	100507391	996	34437	16824	17613	2.80007e-08
chr7	116811070	116922049	110980	+	CAPZA2	830	1036	43266	21045	22221	2.84619e-08
chr22	38982347	38992804	10458	+	APOBEC3B	9582	147	5555	2847	2708	2.84795e-08
chr3	126524283	126543291	19009	+	CHST13	166012	438	10340	5440	4900	2.88517e-08
chr1	8317826	8344167	26342	+	SLC45A1	50651	781	13792	6547	7245	2.90199e-08
chr15	90529925	90645345	115421	+	CRTC3	64784	1622	50808	25273	25535	2.9046e-08
chr1	1615415	1630610	15196	+	MIB2	142678	802	10091	4923	5168	2.907e-08
chr19	45079288	45305283	225996	+	MARK4	57787	5455	121073	59531	61542	2.92612e-08
chr20	63038011	63053863	15853	+	LINC01056	100144597	407	8360	4191	4169	2.93451e-08
chr19	12995608	13098796	103189	+	NFIX	4784	2515	57043	28515	28528	2.94488e-08
chr22	44668547	44737681	69135	+	PRR5	55615	1793	39221	19207	20014	2.94953e-08
chr7	105532085	105567677	35593	+	RINT1	60561	473	14788	7252	7536	2.94953e-08
chr7	73220624	73235945	15322	+	NCF1B	654816	394	8296	4096	4200	2.94953e-08
chr17	44141906	44162476	20571	+	C17orf53	78995	352	10332	5212	5120	2.94953e-08
chr17	67377281	67697261	319981	+	PITPNC1	26207	4740	142768	70371	72397	2.95084e-08
chr22	22734620	22896107	161488	+	IGLL5	100423062	1406	73553	37221	36332	2.95483e-08
chr1	48222685	48248644	25960	+	SLC5A9	200010	250	12719	6408	6311	2.95483e-08
chr17	80101556	80119879	18324	+	GAA	2548	611	10689	5283	5406	2.95621e-08
chr18	48539046	48863217	324172	+	CTIF	9811	4615	163198	80741	82457	2.97379e-08
chr6	149749443	149811420	61978	+	PCMT1	5110	932	25727	12372	13355	2.99115e-08
chr14	95650498	95679833	29336	+	TCL6	27004	320	13602	7062	6540	3.00583e-08
chr6	36594353	36605600	11248	+	SRSF3	6428	173	4524	2119	2405	3.04594e-08
chr12	98515512	98550379	34868	+	TMPO	7112	556	13859	6667	7192	3.04594e-08
chr11	107928503	107963482	34980	+	RAB39A	54734	486	15000	7368	7632	3.05385e-08
chr8	134849935	134881899	31965	+	NA	101927845	208	13706	6655	7051	3.05679e-08
chr20	3888839	3929882	41044	+	PANK2	80025	710	18474	8838	9636	3.05915e-08
chr12	123973215	124316024	342810	+	FAM101A	144347;100533183	5488	161758	79196	82562	3.0768e-08
chr9	19230435	19373545	143111	+	DENND4C	55667	1468	55451	26684	28767	3.10776e-08
chr11	108121516	108147776	26261	+	ACAT1	38	327	11157	5059	6098	3.11306e-08
chr14	76151916	76254342	102427	+	GPATCH2L	55668	798	40730	19477	21253	3.11306e-08
chr19	20077994	20127076	49083	+	ZNF90	7643	549	20125	9359	10766	3.11912e-08
chr9	136712570	136724050	11481	+	FAM69B	138311	417	7345	3520	3825	3.13601e-08
chr22	28883592	29057487	173896	+	ZNRF3	84133	2247	78761	38495	40266	3.14131e-08
chr10	72692131	72887694	195564	+	MCU	90550	1686	75881	36736	39145	3.19369e-08
chr19	57363477	57379565	16089	+	ZNF547	284306	214	7484	3507	3977	3.26365e-08
chr1	116910057	116990358	80302	+	PTGFRN	5738	930	35489	17364	18125	3.26365e-08
chr5	141364232	141512979	148748	+	PCDHGA5	56110	3427	67235	33605	33630	3.27192e-08
chr6	44158811	44184402	25592	+	CAPN11	11131	363	13197	6898	6299	3.27569e-08
chr5	141360042	141512979	152938	+	PCDHGB2	56103	3574	69153	34588	34565	3.27569e-08
chr10	69269984	69401882	131899	+	HK1	3098	1955	62842	30080	32762	3.27738e-08
chr8	30732247	30767006	34760	+	UBXN8	7993	541	15299	7529	7770	3.2799e-08
chr13	45341345	45393413	52069	+	TPT1-AS1	100190939	1054	25449	12965	12484	3.28429e-08
chr6	112054072	112070969	16898	+	WISP3	8838	110	6533	3040	3493	3.31739e-08
chr5	134648789	134727823	79035	+	SEC24A	10802	1145	33403	16673	16730	3.35617e-08
chr10	1049538	1132297	82760	+	WDR37	22884	1709	37655	17701	19954	3.35617e-08
chr19	41796437	41811553	15117	+	CEACAM3	1084	193	7708	4043	3665	3.39463e-08
chr1	27934993	27959157	24165	+	SMPDL3B	27293	346	12049	5900	6149	3.50294e-08
chr17	16217191	16351797	134607	+	PIGL	9487	1891	60278	30534	29744	3.51775e-08
chr2	97713560	97739862	26303	+	ZAP70	7535	639	14493	6870	7623	3.52778e-08
chr2	54723499	54972025	248527	+	EML6	400954	2379	101430	50042	51388	3.53778e-08
chr7	124929873	125179315	249443	+	POT1-AS1	401398	1440	90074	43623	46451	3.57918e-08
chr19	10086122	10093252	7131	+	C19orf66	55337	226	4040	2044	1996	3.57918e-08
chr2	113437691	113496189	58499	+	CBWD2	55871;150472	496	21218	10238	10980	3.57918e-08
chr17	18476737	18494945	18209	+	LGALS9C	3965;654346	325	9647	4855	4792	3.58823e-08
chr6	149217926	149244072	26147	+	NA	23118;101928709	236	10975	5608	5367	3.65226e-08
chr21	41679181	41697336	18156	+	LINC00111	54090	356	9084	4900	4184	3.66644e-08
chr4	101411286	102074812	663527	+	BANK1	55024	3823	240721	118924	121797	3.68033e-08
chr7	98106885	98209633	102749	+	LMTK2	22853	1708	44928	21357	23571	3.69193e-08
chr16	2520357	2531422	11066	+	AMDHD2	51005;752014	364	6548	3292	3256	3.73623e-08
chr6	69866571	70209976	343406	+	COL19A1	1310	2155	125590	62496	63094	3.75437e-08
chr2	172555373	172608669	53297	+	PDK1	5163	574	21062	10137	10925	3.77719e-08
chr19	39342396	39385710	43315	+	SAMD4B	55095;102723646	638	21579	10895	10684	3.83022e-08
chr5	6582136	6588499	6364	+	LINC01018	255167	190	3302	1702	1600	3.85124e-08
chr19	18097793	18151692	53900	+	MAST3	23031	1475	29574	14394	15180	3.86379e-08
chr13	111114559	111305737	191179	+	ARHGEF7	8874	3048	85174	39615	45559	3.86632e-08
chr22	43110748	43129712	18965	+	BIK	638	498	10392	5064	5328	3.88468e-08
chr12	6493356	6531955	38600	+	NCAPD2	9918	642	17886	8623	9263	3.88468e-08
chr5	141421047	141512979	91933	+	PCDHGA11	56105	1751	41753	20936	20817	3.89078e-08
chr6	20534457	21232404	697948	+	CDKAL1	54901	5547	265512	129709	135803	3.94059e-08
chr19	10836575	10869790	33216	+	C19orf38	255809	625	16533	8229	8304	3.95515e-08
chr8	22987417	23020199	32783	+	RHOBTB2	23221	664	17543	8465	9078	4.00587e-08
chr6	158536436	158635428	98993	+	TMEM181	57583	1962	46898	22193	24705	4.03633e-08
chr8	144798876	144811169	12294	+	ZNF517	340385	410	6907	3423	3484	4.04849e-08
chr6	113969701	114471705	502005	+	NA	101927768;101927794	3509	190473	93956	96517	4.09393e-08
chr19	14583084	14611157	28074	+	CLEC17A	388512	385	13786	6926	6860	4.09393e-08
chr17	49210227	49223225	12999	+	ABI3	51225	275	7037	3687	3350	4.09642e-08
chr11	57753243	57819546	66304	+	CTNND1	1500	775	28388	13566	14822	4.16614e-08
chr7	98252379	98310441	58063	+	BRI3	25798;102723474	1406	30175	14950	15225	4.16614e-08
chr5	112976702	113020970	44269	+	DCP2	167227	455	16728	7776	8952	4.17981e-08
chr15	45587123	45615999	28877	+	BLOC1S6	26258	300	11458	5586	5872	4.18358e-08
chr12	64451880	64502108	50229	+	TBK1	29110	528	19020	9182	9838	4.18358e-08
chr3	129001629	129040742	39114	+	EFCC1	79825	717	20529	10137	10392	4.21379e-08
chr19	34172504	34229515	57012	+	LSM14A	26065	676	22706	11081	11625	4.24641e-08
chr5	141426286	141429158	2873	+	PCDHGB8P	56120	115	1456	756	700	4.27277e-08
chr2	108786757	108885477	98721	+	CCDC138	165055	879	37208	17682	19526	4.28858e-08
chr12	57434760	57450828	16069	+	INHBC	3626	204	7521	3802	3719	4.3005e-08
chr8	6406592	6643623	237032	+	MCPH1	79648	3375	100099	49461	50638	4.30678e-08
chr5	141387698	141512979	125282	+	PCDHGB4	8641	2792	56841	28456	28385	4.34497e-08
chr19	4247079	4269090	22012	+	CCDC94	55702	554	11622	5727	5895	4.37185e-08
chr1	181033425	181061938	28514	+	MR1	3140	358	13137	6521	6616	4.39994e-08
chr20	49046246	49096960	50715	+	CSE1L	1434	652	20959	10101	10858	4.47742e-08
chr9	132945551	132991696	46146	+	GFI1B	8328	747	22468	11296	11172	4.47742e-08
chr3	38039205	38124025	84821	+	DLEC1	9940	1169	41136	19334	21802	4.47742e-08
chr8	66712418	66862022	149605	+	SGK3	23678;100533105	1574	60128	29693	30435	4.5174e-08
chr10	71319258	71363385	44128	+	SLC29A3	55315	656	22884	11439	11445	4.5174e-08
chr16	66552563	66579135	26573	+	CKLF-CMTM1	100529251	307	11312	5435	5877	4.54985e-08
chr10	25175062	25602226	427165	+	GPR158	57512	2886	157866	77188	80678	4.55734e-08
chr1	162069774	162370475	300702	+	NOS1AP	9722	2307	127586	62147	65439	4.58734e-08
chr6	17102258	17131372	29115	+	STMND1	401236	336	11798	5993	5805	4.63409e-08
chr22	21417404	21451463	34060	+	HIC2	23119	903	19127	9008	10119	4.72029e-08
chr1	52404564	52420839	16276	+	PRPF38A	84950	219	6737	3248	3489	4.75869e-08
chr7	4737388	4794395	57008	+	AP5Z1	9907;100616465	1956	31567	15792	15775	4.84599e-08
chr20	31514428	31577923	63496	+	HM13	81502	1048	31644	16139	15505	4.85623e-08
chr6	10409340	10416446	7107	+	TFAP2A-AS1	100130275	420	3995	1879	2116	4.86415e-08
chr1	147907956	147909257	1302	+	GJA8	2703	60	774	364	410	4.87306e-08
chr7	2679522	2775500	95979	+	AMZ1	155185	2428	48898	24400	24498	4.89187e-08
chr17	44708608	44752264	43657	+	DBF4B	80174	633	20907	10666	10241	4.91904e-08
chr4	1793307	1808872	15566	+	FGFR3	2261	855	10246	4863	5383	4.94726e-08
chr2	27086747	27100772	14026	+	KHK	3795	266	7450	3646	3804	4.94773e-08
chr1	24200240	24211693	11454	+	NA	284632	183	5777	2940	2837	4.96189e-08
chr9	97501180	97601748	100569	+	TMOD1	7111	1346	47022	23486	23536	4.97807e-08
chr12	57726271	57728356	2086	+	AGAP2-AS1	100130776	165	1378	693	685	5.01987e-08
chr9	72114595	72257193	142599	+	GDA	9615	1339	57734	28487	29247	5.01987e-08
chr10	25934267	26212527	278261	+	MYO3A	53904	1993	104619	51672	52947	5.13361e-08
chr3	160755602	161078907	323306	+	PPM1L	151742	2087	124291	60422	63869	5.13744e-08
chr18	42159283	42691422	532140	+	LINC00907	284260;102724071	2774	201503	98988	102515	5.14646e-08
chr10	71212570	71302864	90295	+	UNC5B	219699	1541	49093	24518	24575	5.14706e-08
chr13	62212577	62249947	37371	+	LINC01075	103752583	215	12879	6502	6377	5.26277e-08
chr2	119544432	119662251	117820	+	CFAP221	200373	996	49082	25003	24079	5.27667e-08
chr20	48921890	49036693	114804	+	ARFGEF2	10564	1451	49589	24105	25484	5.3167e-08
chr7	158856578	158956747	100170	+	WDR60	55112	1988	46105	21514	24591	5.33822e-08
chr22	25448105	25520854	72750	+	CRYBB2P1	1416;101928623	759	32967	16526	16441	5.39494e-08
chr9	135574935	135587112	12178	+	LINC01502	100130954	241	6675	3833	2842	5.41045e-08
chr3	9703807	9729908	26102	+	CPNE9	151835	433	12674	5966	6708	5.41045e-08
chr15	76336724	76342476	5753	+	ISL2	64843	357	3423	1618	1805	5.4862e-08
chr16	86510527	86515418	4892	+	FOXF1	2294	245	2706	1428	1278	5.50723e-08
chr9	17134982	17503923	368942	+	CNTLN	54875	2676	134391	65138	69253	5.5186e-08
chr16	27402162	27452042	49881	+	IL21R	50615	663	23498	11719	11779	5.5272e-08
chr2	26243170	26290468	47299	+	HADHB	3032	619	19495	9418	10077	5.55146e-08
chr5	110983563	110984466	904	-	NA	55846	16	487	264	223	5.57544e-08
chr19	58401504	58418327	16824	+	ZNF584	201514;102725256;102725486	543	8716	4223	4493	5.64208e-08
chr14	78242391	79868290	1625900	+	NRXN3	9369	10875	637091	312191	324900	5.65473e-08
chr1	46757838	46819413	61576	+	CYP4B1	1580	405	26959	13062	13897	5.68477e-08
chr1	32351521	32364312	12792	+	TSSK3	81629	337	6997	3504	3493	5.68862e-08
chr4	153466346	153636711	170366	+	KIAA0922	23240	1983	71185	33563	37622	5.73768e-08
chr15	74826547	74831802	5256	+	CPLX3	594855	111	2806	1437	1369	5.8244e-08
chr2	24175069	24200849	25781	+	FAM228A	653140	297	11039	5308	5731	5.85324e-08
chr7	1838586	1849931	11346	+	NA	100128374	452	6901	3506	3395	5.85742e-08
chr12	124993700	125031231	37532	+	BRI3BP	140707	789	18136	9010	9126	5.86477e-08
chr5	61643364	61704033	60670	+	C5orf64	285668	476	26094	12926	13168	5.86477e-08
chr1	202348699	202592706	244008	+	PPP1R12B	4660	1852	96709	47243	49466	5.89081e-08
chr16	1706183	1770317	64135	+	MAPK8IP3	23162	2464	36456	17985	18471	5.90048e-08
chr5	38845858	38945596	99739	+	OSMR	9180	858	40536	20189	20347	5.90048e-08
chr2	213284379	214410501	1126123	+	SPAG16	79582	6355	404155	200957	203198	5.91181e-08
chr6	27374615	27403904	29290	+	ZNF391	346157	352	12384	6136	6248	5.93813e-08
chr3	52794768	52809009	14242	+	ITIH3	3699	252	7935	3915	4020	5.99451e-08
chr11	67403915	67410089	6175	+	TBC1D10C	374403	142	3823	1873	1950	5.99909e-08
chr15	72654738	72666394	11657	+	GOLGA6B	55889	176	6222	3020	3202	6.00982e-08
chr21	41420304	41459214	38911	+	MX1	4599	651	18292	8800	9492	6.02338e-08
chr9	3526723	3691814	165092	+	RFX3-AS1	101929302	1085	62963	31029	31934	6.09406e-08
chr2	95025677	95053996	28320	+	MAL	4118	474	14743	6858	7885	6.26848e-08
chr17	16689537	16777881	88345	+	CCDC144A	9720	867	33902	16298	17604	6.31858e-08
chr19	41193049	41207539	14491	+	CYP2S1	29785	315	7734	3820	3914	6.33016e-08
chr13	95433604	95579759	146156	+	CLDN10	9071	1465	61397	30629	30768	6.43471e-08
chr1	10032832	10181239	148408	+	UBE4B	10277	2270	65474	32021	33453	6.47499e-08
chr1	29236516	29326813	90298	+	PTPRU	10076	1518	46578	22504	24074	6.50947e-08
chr1	241652278	241802133	149856	+	WDR64	128025	1118	57710	28956	28754	6.57838e-08
chr14	74084796	74201235	116440	+	LIN52	91750;102725415	1112	46808	22828	23980	6.64759e-08
chr2	231198546	231374837	176292	+	ARMC9	80210	2607	80555	39774	40781	6.65425e-08
chr19	50050589	50066793	16205	+	NA	400710	303	7419	3501	3918	6.66117e-08
chr10	121928312	121951965	23654	+	ATE1-AS1	100130887	355	10303	5035	5268	6.71032e-08
chr3	46574555	46626543	51989	+	TDGF1	6997	594	22527	11543	10984	6.72376e-08
chr22	46150521	46243756	93236	+	PPARA	5465	1721	43261	21301	21960	7.01109e-08
chr7	157466231	157499716	33486	+	NA	101927914	825	17344	8162	9182	7.03053e-08
chr7	7640711	8004059	363349	+	UMAD1	729852	2794	136546	66465	70081	7.04192e-08
chr16	24845841	24911628	65788	+	SLC5A11	115584	799	29958	14609	15349	7.07604e-08
chr16	1351923	1364113	12191	+	GNPTG	84572	453	6885	3210	3675	7.29388e-08
chr8	38176533	38213301	36769	+	BAG4	9530	544	15381	7470	7911	7.30167e-08
chr19	13795460	13832230	36771	+	ZSWIM4	65249	934	19685	9512	10173	7.30412e-08
chr14	23321289	23326185	4897	+	PABPN1	8106	146	2472	1074	1398	7.34765e-08
chr8	94641074	94707466	66393	+	ESRP1	54845	756	26769	12894	13875	7.37175e-08
chr3	186717276	186743954	26679	+	KNG1	3827	328	11145	5754	5391	7.37385e-08
chr5	141390157	141512979	122823	+	PCDHGA8	9708	2659	55508	27785	27723	7.42321e-08
chr3	184097064	184106995	9932	+	HTR3E	285242	165	4718	2346	2372	7.43701e-08
chr15	90388218	90502243	114026	+	IQGAP1	8826	1184	46488	22310	24178	7.46116e-08
chr2	27282392	27307439	25048	+	TRIM54	57159	423	11949	5899	6050	7.49901e-08
chr6	75601509	75718278	116770	+	SENP6	26054	1100	43720	21134	22586	7.516e-08
chr16	57668187	57689378	21192	+	GPR97	222487	332	11103	5632	5471	7.59072e-08
chr3	50267558	50277546	9989	+	SEMA3B	7869;102465526	407	6064	2985	3079	7.60226e-08
chr5	119452443	119637199	184757	+	HSD17B4	3295	1182	68983	33404	35579	7.60445e-08
chr2	119759631	119983818	224188	+	PTPN4	5775	1853	83031	40485	42546	7.65484e-08
chr15	40844018	40858207	14190	+	SPINT1	6692	306	7610	3877	3733	7.73693e-08
chr19	35268978	35279821	10844	+	USF2	7392	366	6220	3028	3192	7.83225e-08
chr12	112418351	112509913	91563	+	PTPN11	5781	1125	39522	19142	20380	7.83308e-08
chr12	109477402	109536705	59304	+	UBE3B	89910	848	27470	13772	13698	7.89166e-08
chr2	143091362	143768352	676991	+	ARHGAP15	55843;101928361	4193	246983	123589	123394	8.00662e-08
chr4	90127535	91601913	1474379	+	CCSER1	401145	8358	518325	253636	264689	8.0677e-08
chr10	22345445	22454224	108780	+	SPAG6	9576	985	41760	20072	21688	8.0677e-08
chr7	99374249	99394801	20553	+	ARPC1B	10095	639	11511	5610	5901	8.35565e-08
chr17	1742836	1755268	12433	+	SERPINF2	5345	349	7096	3345	3751	8.54428e-08
chr19	58396090	58397079	990	+	RNF225	646862	125	752	413	339	8.55217e-08
chr14	58298385	58373887	75503	+	ARID4A	5926	750	28296	13588	14708	8.61536e-08
chr10	115093365	115948992	855628	+	ATRNL1	26033	4979	303013	149063	153950	8.64144e-08
chr5	141417645	141512979	95335	+	PCDHGB7	56099	1914	43442	21795	21647	8.67851e-08
chr19	53992288	54012669	20382	+	CACNG6	59285	445	10093	5329	4764	8.82121e-08
chr8	125091679	125367120	275442	+	NSMCE2	286053	2281	109885	53017	56868	8.85632e-08
chr2	233210051	233295674	85624	+	ATG16L1	55054	1184	38810	18690	20120	8.90582e-08
chr17	68259182	68422731	163550	+	ARSG	22901	2580	75161	36922	38239	8.97997e-08
chr1	168281040	168314426	33387	+	TBX19	9095	341	14299	7092	7207	9.02613e-08
chr1	1059734	1069355	9622	+	NA	100288175	459	6184	2940	3244	9.09154e-08
chr15	50182196	50236395	54200	+	SLC27A2	11001	547	22900	11514	11386	9.12989e-08
chr13	45120515	45284909	164395	+	GTF2F2	2963	1562	64317	31703	32614	9.23811e-08
chr6	35805293	35833874	28582	+	LHFPL5	222662	381	13026	6400	6626	9.26642e-08
chr22	50486784	50490648	3865	+	MIOX	55586	136	2469	1327	1142	9.26642e-08
chr22	41833079	41907308	74230	+	SREBF2	6721	1174	35783	17212	18571	9.29467e-08
chr6	130013699	130141451	127753	+	L3MBTL3	84456	1215	49068	23402	25666	9.29938e-08
chr10	6144934	6235545	90612	+	PFKFB3	5209	2417	47114	22854	24260	9.43197e-08
chr22	31488688	31618586	129899	+	SFI1	9814	2277	60509	30069	30440	9.52631e-08
chr12	49366584	49527424	160841	+	SPATS2	65244	2045	67043	32869	34174	9.57734e-08
chr3	195658062	195733551	75490	+	LINC00969	440993;102723987;102725383	1442	36597	18111	18486	9.58333e-08
chr18	78980275	79002677	22403	+	SALL3	27164	815	10316	5024	5292	9.63486e-08
chr1	18480982	18486126	5145	+	KLHDC7A	127707	163	2972	1461	1511	9.63564e-08
chr7	92134604	92180725	46122	+	CYP51A1-AS1	613126	585	18560	9153	9407	9.63564e-08
chr19	17747718	17788568	40851	+	FCHO1	23149	919	21959	10448	11511	9.89604e-08
chr2	112138385	112188216	49832	+	FBLN7	129804	1054	24675	12601	12074	9.89869e-08
chr1	16740273	16972979	232707	+	CROCC	9696	3502	89785	44366	45419	9.89869e-08
chr18	3411608	3459978	48371	+	TGIF1	7050	993	21211	10434	10777	9.90704e-08
chr11	448268	491399	43132	+	PTDSS2	81490	1720	24176	11402	12774	1.00679e-07
chr7	100367530	100400099	32570	+	PILRA	29992	464	15856	7735	8121	1.02803e-07
chr19	5674947	5691876	16930	+	RPL36	25873	694	9957	4871	5086	1.05499e-07
chr11	31509750	31783998	274249	+	ELP4	26610	1771	98199	49042	49157	1.06179e-07
chr9	128411751	128437351	25601	+	CERCAM	51148	674	14108	6938	7170	1.08032e-07
chr12	57229327	57234935	5609	+	SHMT2	6472	130	3179	1519	1660	1.08032e-07
chr8	135457457	135656722	199266	+	KHDRBS3	10656	1744	76159	36925	39234	1.10045e-07
chr12	113149858	113159276	9419	+	CCDC42B	387885	282	5211	2575	2636	1.10045e-07
chr4	2625261	2732565	107305	+	FAM193A	8603	1689	48747	24103	24644	1.10045e-07
chr11	15112424	15247208	134785	+	INSC	387755	907	58901	28687	30214	1.10046e-07
chr5	69369293	69414801	45509	+	RAD17	5884	557	18065	8876	9189	1.10194e-07
chr22	37948352	38002889	54538	+	MIR4534;MIR6820	100131530;100616146;102465492;102724038;102724891;102725523	1069	29216	14249	14967	1.10209e-07
chr9	2015219	2193624	178406	+	SMARCA2	6595	2007	72395	34962	37433	1.11082e-07
chr1	10430102	10452153	22052	+	APITD1-CORT	100526739	487	10568	5156	5412	1.1175e-07
chr19	54906150	54916140	9991	+	NCR1	9437	235	4917	2438	2479	1.12478e-07
chr4	2418974	2462963	43990	+	CFAP99	402160	1084	24278	12066	12212	1.128e-07
chr17	39962973	39977766	14794	+	GSDMA	284110	217	7462	3517	3945	1.1477e-07
chr15	50424380	50514419	90040	+	USP8	9101	1066	35806	17296	18510	1.15337e-07
chr6	144285701	144853034	567334	+	UTRN	7402	4340	215577	103091	112486	1.16167e-07
chr7	150567277	150573955	6679	+	GIMAP4	55303	68	2949	1331	1618	1.1729e-07
chr2	54456285	54671445	215161	+	SPTBN1	6711	2548	92054	43554	48500	1.17451e-07
chr16	55760548	55794158	33611	+	CES1P1	51716	381	16126	8010	8116	1.17485e-07
chr2	27889941	28338901	448961	+	BRE	9577	3686	176810	87041	89769	1.18349e-07
chr19	45641494	45642840	1347	+	C19orf83	100287177	84	827	430	397	1.19002e-07
chr2	178194481	178399433	204953	+	OSBPL6	114880	1620	80658	40250	40408	1.19375e-07
chr19	11965037	11980381	15345	+	ZNF763	284390	203	6714	3317	3397	1.21163e-07
chr19	11559374	11619135	59762	+	ZNF627	199692;101928434	1153	28823	14468	14355	1.21404e-07
chr2	197569	202605	5037	+	NA	101930516	156	2367	1177	1190	1.23514e-07
chr1	154325553	154351307	25755	+	ATP8B2	57198	529	13489	6178	7311	1.24451e-07
chr16	25111729	25178231	66503	+	LCMT1	51451	887	30159	14810	15349	1.25495e-07
chr19	21496682	21556270	59589	+	ZNF429	353088	654	24469	12045	12424	1.25648e-07
chr14	100881883	100882006	124	+	MIR433	574034	4	70	31	39	1.25712e-07
chr17	43847148	43863629	16482	+	CD300LG	146894	250	8687	4368	4319	1.26514e-07
chr2	85354394	85391752	37359	+	ELMOD3	84173	481	17238	8193	9045	1.29353e-07
chr3	134485743	134575017	89275	+	CEP63	80254	689	34360	16750	17610	1.30004e-07
chr8	132866958	133134903	267946	+	TG	7038	2620	122976	59585	63391	1.30017e-07
chr20	9068763	9481242	412480	+	PLCB4	5332	2769	161443	78186	83257	1.3087e-07
chr19	40778216	40796944	18729	+	RAB4B	53916	379	9728	4321	5407	1.31868e-07
chr8	57343787	57364857	21071	+	NA	101929488	192	9489	4685	4804	1.32928e-07
chr1	42817124	42844989	27866	+	ERMAP	114625	288	12019	5847	6172	1.34175e-07
chr13	113105788	113120681	14894	+	F7	2155	619	9139	4502	4637	1.34198e-07
chr2	69644425	69826464	182040	+	ANXA4	307	1867	76330	37966	38364	1.34316e-07
chr1	1449689	1470158	20470	+	ATAD3C	219293	670	11663	5674	5989	1.34771e-07
chr3	196639775	196736007	96233	+	PIGX	54965	1834	43655	22231	21424	1.34771e-07
chr18	3878180	3897069	18890	+	DLGAP1-AS3	201477	261	8147	4091	4056	1.36134e-07
chr9	137138390	137168762	30373	+	GRIN1	2902	1256	18863	9823	9040	1.36539e-07
chr3	134597801	135260467	662667	+	EPHB1	2047;101927568	5362	297130	145948	151182	1.37929e-07
chr15	36579611	36810248	230638	+	C15orf41	84529	1643	86347	42020	44327	1.38028e-07
chr15	65076816	65078192	1377	+	KBTBD13	390594	168	970	487	483	1.38906e-07
chr2	112541915	112577150	35236	+	POLR1B	84172	481	14859	7164	7695	1.40911e-07
chr3	40524878	40574685	49808	+	ZNF621	285268	515	20905	11010	9895	1.42921e-07
chr17	40177010	40195656	18647	+	RAPGEFL1	51195	441	10100	5166	4934	1.45495e-07
chr14	69398015	69462388	64374	+	SLC39A9	55334	648	25878	12470	13408	1.4586e-07
chr7	73667825	73672112	4288	+	VPS37D	155382	191	2750	1182	1568	1.4595e-07
chr10	8053604	8075198	21595	+	GATA3	2625	558	10524	5269	5255	1.47378e-07
chr21	31873315	32044633	171319	+	HUNK	30811	2380	78590	38526	40064	1.48029e-07
chr6	35781017	35793675	12659	+	CLPSL1	340204	204	6119	2741	3378	1.48471e-07
chr20	63359988	63371177	11190	+	NA	100130587	404	7069	3692	3377	1.49912e-07
chr15	98648971	98964530	315560	+	IGF1R	3480	4413	140491	67383	73108	1.50934e-07
chr6	131628442	131747418	118977	+	ENPP3	5169	831	45367	22290	23077	1.50934e-07
chr15	69463026	69571440	108415	+	NA	145837	1294	50191	24449	25742	1.51247e-07
chr2	241356243	241494841	138599	+	FARP2	9855;102724304	1816	63199	30969	32230	1.52396e-07
chr17	40140318	40172183	31866	+	CASC3	22794;102466986	534	14501	6935	7566	1.52541e-07
chr7	36153149	36301543	148395	+	EEPD1	80820	1833	67466	32856	34610	1.54328e-07
chr16	90102271	90186204	83934	+	FAM157C	101059936;101929008;101929824;101930130;102723643	1193	38033	19268	18765	1.54658e-07
chr17	39626740	39636626	9887	+	PPP1R1B	84152	214	5729	2759	2970	1.55023e-07
chr19	55641062	55653161	12100	+	CCDC106	29903	573	7401	3762	3639	1.55372e-07
chr1	160151570	160186977	35408	+	ATP1A4	480	462	16205	8234	7971	1.55408e-07
chr10	13610047	13668299	58253	+	NA	101928524;102725395	798	25521	12343	13178	1.55772e-07
chr12	120469850	120498493	28644	+	DYNLL1	8655	526	13474	6657	6817	1.55772e-07
chr5	176447628	176510074	62447	+	FAF2	23197	885	26827	13140	13687	1.56187e-07
chr6	158232236	158511828	279593	+	TULP4	56995;101930415	3801	120642	58546	62096	1.56187e-07
chr11	45722308	45744250	21943	+	NA	100507384	310	10464	5225	5239	1.56892e-07
chr6	168242938	168262581	19644	+	NA	101929420	342	9465	5012	4453	1.5711e-07
chr18	4264602	4295405	30804	+	DLGAP1-AS5	284215	209	11506	5710	5796	1.59187e-07
chr1	42380795	42422578	41784	+	RIMKLA	284716	500	18222	8706	9516	1.59423e-07
chr6	44270466	44307506	37041	+	TMEM151B	441151	846	20265	10111	10154	1.59423e-07
chr20	47501902	47656877	154976	+	NCOA3	8202	1827	63773	31140	32633	1.60357e-07
chr19	35143250	35154301	11052	+	FXYD7	53822	192	5790	2614	3176	1.61703e-07
chr15	100558677	100559798	1122	+	NA	102723335	61	664	339	325	1.61778e-07
chr2	136765545	137677717	912173	+	THSD7B	80731	5511	343575	168047	175528	1.642e-07
chr5	141094578	141098703	4126	+	PCDHB2	56133	169	1996	1012	984	1.64601e-07
chr1	32108038	32176568	68531	+	KPNA6	23633	864	30298	14900	15398	1.64959e-07
chr16	67518418	67546788	28371	+	FAM65A	79567	719	16185	7962	8223	1.65061e-07
chr9	131009082	131094473	85392	+	LAMC3	10319	1877	45847	22996	22851	1.65658e-07
chr16	15949577	16143074	193498	+	ABCC1	4363	3266	93803	45367	48436	1.6614e-07
chr7	50096036	50159830	63795	+	C7orf72	100130988	453	24000	12223	11777	1.66469e-07
chr17	76071961	76083666	11706	+	ZACN	353174	531	7026	3593	3433	1.70556e-07
chr11	92352096	92896470	544375	+	FAT3	120114	3506	216716	106390	110326	1.72918e-07
chr10	3066333	3137712	71380	+	PFKP	5214	2010	36722	18085	18637	1.72918e-07
chr3	9649433	9702394	52962	+	MTMR14	64419	737	26145	12783	13362	1.74179e-07
chr19	37907228	38208372	301145	+	SIPA1L3	23094	5567	149846	73495	76351	1.743e-07
chr3	42804752	42887974	83223	+	ACKR2	1238	883	36815	18152	18663	1.74381e-07
chr21	45981737	46005050	23314	+	COL6A1	1291	1069	15076	7127	7949	1.75768e-07
chr15	89087459	89202360	114902	+	ABHD2	11057	1330	50570	25477	25093	1.7665e-07
chr7	39733632	39793092	59461	+	LINC00265	349114;102724918	580	26385	13248	13137	1.77642e-07
chr22	39349925	39385588	35664	+	SYNGR1	9145	809	19886	10105	9781	1.77642e-07
chr10	74151185	74709303	558119	+	ADK	132	4062	208864	102846	106018	1.77778e-07
chr1	53459399	53467488	8090	+	DMRTB1	63948	225	4443	2200	2243	1.8002e-07
chr1	49257411	49269285	11875	+	NA	101929721	112	4642	2384	2258	1.80938e-07
chr1	75796882	75913238	116357	+	MSH4	4438	710	43060	21616	21444	1.81211e-07
chr15	62390526	62844631	454106	+	TLN2	83660	5139	197983	95191	102792	1.81317e-07
chr7	27242700	27247176	4477	+	EVX1	2128	257	2815	1473	1342	1.81351e-07
chr2	237627576	237813682	186107	+	LRRFIP1	9208	3116	84724	41894	42830	1.81351e-07
chr17	43170481	43211689	41209	+	NBR1	4077	582	18196	8841	9355	1.82984e-07
chr1	32072031	32102866	30836	+	TMEM39B	55116	582	15063	7551	7512	1.84009e-07
chr6	3118374	3153578	35205	+	BPHL	670	726	16586	8135	8451	1.84914e-07
chr4	159104178	159360169	255992	+	RAPGEF2	9693	2065	93625	44206	49419	1.85962e-07
chr14	61187559	61550976	363418	+	PRKCH	5583	3558	154370	75910	78460	1.90791e-07
chr1	180913154	180951614	38461	+	KIAA1614	57710	760	20834	10327	10507	1.91694e-07
chr19	18374731	18389176	14446	+	GDF15	9518	393	7502	3635	3867	1.92626e-07
chr17	75784771	75825799	41029	+	UNK	85451	829	20870	10211	10659	1.93349e-07
chr11	118971707	118981291	9585	+	FOXR1	283150	182	4727	2299	2428	1.94654e-07
chr1	84298366	84389957	91592	+	SAMD13	148418	578	36183	18109	18074	1.97963e-07
chr1	44808482	44815585	7104	+	BTBD19	149478	204	3990	1937	2053	1.97976e-07
chr16	87949244	88118422	169179	+	BANP	54971	4815	88013	42556	45457	1.98057e-07
chr9	132161676	132244534	82859	+	NTNG2	84628	2143	45664	22631	23033	1.98064e-07
chr5	70049612	70078522	28911	+	SMN2	6606;6607	453	12207	5784	6423	1.98379e-07
chr3	142596387	142713664	117278	+	PLS1	5357	933	45178	21740	23438	1.98467e-07
chr3	46979683	47009703	30021	+	NBEAL2	23218	712	17983	8935	9048	1.98546e-07
chr3	139389815	139583319	193505	+	NA	100507291	1352	81814	40110	41704	1.98653e-07
chr3	130560334	130678155	117822	+	COL6A6	131873	839	46259	22424	23835	1.99187e-07
chr22	25199850	25207363	7514	+	CRYBB3	1417	151	3915	1883	2032	2.009e-07
chr22	30356635	30378658	22024	+	CCDC157	550631	475	12043	5929	6114	2.01771e-07
chr3	49689499	49721529	32031	+	RNF123	63891	737	18073	9013	9060	2.02147e-07
chr19	17292609	17306843	14235	+	MRPL34	64981	494	7723	3938	3785	2.023e-07
chr10	96832260	96981043	148784	+	LCOR	84458	1699	58439	28341	30098	2.023e-07
chr2	3544793	3558616	13824	-	RNASEH1	246243	297	6272	3353	2919	2.02382e-07
chr12	106357658	106510198	152541	+	POLR3B	55703	1362	60631	29817	30814	2.05692e-07
chr10	80344745	80368073	23329	+	DYDC2	84332	341	10059	5129	4930	2.07016e-07
chr19	2867335	2883445	16111	+	ZNF556	80032	381	7513	3603	3910	2.08299e-07
chr11	70078302	70189528	111227	+	ANO1	55107	2631	60851	30402	30449	2.09472e-07
chr19	55999726	56061813	62088	+	NLRP5	126206	1068	28269	13923	14346	2.10864e-07
chr6	34889265	35091413	202149	+	ANKS1A	23294	2436	90831	44500	46331	2.12301e-07
chr6	34792015	34883138	91124	+	UHRF1BP1	54887	1039	38867	19153	19714	2.12301e-07
chr16	30407297	30429599	22303	+	ZNF771	51333	608	11508	5805	5703	2.12962e-07
chr21	22098617	22116528	17912	+	LINC00308	54143	85	6179	3087	3092	2.12962e-07
chr18	63586989	63604639	17651	+	SERPINB13	5275	163	6764	3328	3436	2.13026e-07
chr5	31193750	31329146	135397	+	CDH6	1004	1132	51855	26562	25293	2.13988e-07
chr8	38105242	38144076	38835	+	ASH2L	9070;102723969	563	16695	8136	8559	2.13988e-07
chr11	99020953	100358885	1337933	+	CNTN5	53942	8054	468771	232102	236669	2.14061e-07
chr14	101761798	101927989	166192	+	PPP2R5C	5527	2651	74170	36976	37194	2.14061e-07
chr11	1571353	1599184	27832	+	KRTAP5-AS1	338651	780	14437	7255	7182	2.19353e-07
chr16	8788823	8849331	60509	+	PMM2	5373;102725528	1003	27931	13058	14873	2.2036e-07
chr21	24840550	25057746	217197	+	NA	339622	1406	78370	39287	39083	2.20699e-07
chr7	73328164	73358637	30474	+	FKBP6	8468	526	14554	7196	7358	2.21079e-07
chr18	56651343	57036606	385264	+	WDR7	23335	2636	140139	67659	72480	2.22265e-07
chr16	10326434	10483638	157205	+	ATF7IP2	80063	1734	65087	31850	33237	2.25697e-07
chr2	20666664	20673658	6995	+	GDF7	151449	400	4163	1909	2254	2.25987e-07
chr8	97775057	97853013	77957	+	LAPTM4B	55353	1214	34300	16509	17791	2.27655e-07
chr6	158650014	158764876	114863	+	SYTL3	94120	1864	52857	25943	26914	2.27655e-07
chr7	143620950	143730409	109460	+	FAM115C	285966;101928422	544	24868	12492	12376	2.30628e-07
chr12	121917862	122003927	86066	+	WDR66	144406	1443	40047	19984	20063	2.31961e-07
chr3	19148454	19535646	387193	+	KCNH8	131096	2304	139510	68923	70587	2.32334e-07
chr16	69105564	69118719	13156	+	HAS3	3038	399	7234	3546	3688	2.33044e-07
chr19	8389981	8404434	14454	+	RAB11B	9230	499	8535	4243	4292	2.33044e-07
chr15	58865175	59097419	232245	+	RNF111	54778	2636	91785	45655	46130	2.34269e-07
chr6	42155406	42180056	24651	+	GUCA1A	2978;102723903	404	12629	6239	6390	2.35137e-07
chr11	65027408	65040572	13165	+	SNX15	29907	281	6751	3352	3399	2.35446e-07
chr5	33440696	33469539	28844	+	TARS	6897	332	11141	5228	5913	2.36214e-07
chr20	38601934	38651035	49102	+	ARHGAP40	343578	658	23822	12136	11686	2.36556e-07
chr11	90131515	90192894	61380	+	NAALAD2	10003	431	21469	10392	11077	2.36561e-07
chr1	156147366	156177752	30387	+	SEMA4A	64218	476	15678	7495	8183	2.3861e-07
chr10	75269819	75373500	103682	+	ZNF503-AS1	253264	1098	46271	22927	23344	2.38704e-07
chr8	143039209	143059942	20734	+	C8orf31	286122	459	10599	5456	5143	2.40712e-07
chr17	9644698	9729691	84994	+	USP43	124739	1351	38291	18513	19778	2.41457e-07
chr11	64555626	64572875	17250	+	SLC22A11	55867	418	9778	5170	4608	2.47618e-07
chr1	231626815	232041272	414458	+	DISC1	27185	3782	174808	84434	90374	2.49026e-07
chr3	191199241	191265615	66375	+	OSTN	344901	496	23999	11961	12038	2.51202e-07
chr9	137618992	137870016	251025	+	EHMT1	79813	5893	123611	61306	62305	2.55302e-07
chr10	104353764	104455090	101327	+	CFAP58	159686	801	40425	19881	20544	2.56955e-07
chr3	109409990	109495167	85178	+	LINC01205	401082	593	32636	16013	16623	2.56955e-07
chr7	40134977	40860763	725787	+	SUGCT	79783	5478	280957	136058	144899	2.56955e-07
chr12	29389294	29487488	98195	+	OVCH1-AS1	101055625	714	37065	18780	18285	2.58221e-07
chr21	41361943	41409390	47448	+	MX2	4600	774	23585	12032	11553	2.58671e-07
chr4	3463311	3501473	38163	+	DOK7	285489;102724043	1256	23997	11320	12677	2.61376e-07
chr7	152025674	152122347	96674	+	GALNT11	63917	1139	39860	19331	20529	2.62447e-07
chr10	26216307	26304558	88252	+	GAD2	2572	1119	37729	18490	19239	2.67274e-07
chr17	48723168	48724758	1591	+	PRAC2	360205;102724665	85	841	381	460	2.68436e-07
chr9	127224265	127393660	169396	+	GARNL3	84253	1833	73350	35903	37447	2.69148e-07
chr9	134641774	134844843	203070	+	COL5A1	1289	5119	113714	54797	58917	2.69939e-07
chr11	71527278	71568934	41657	+	KRTAP5-10	387273	566	19747	9720	10027	2.69939e-07
chr22	46576012	46679790	103779	+	GRAMD4	23151	3152	59856	28282	31574	2.70594e-07
chr21	44455486	44462196	6711	+	LRRC3	81543	255	4111	2091	2020	2.72693e-07
chr2	48529925	48776517	246593	+	STON1-GTF2A1L	286749	2293	101048	48925	52123	2.72957e-07
chr12	57128493	57213351	84859	+	LRP1	4035	1811	47734	23948	23786	2.74469e-07
chr19	6361452	6368908	7457	+	CLPP	8192	222	4037	2071	1966	2.77083e-07
chr14	65410592	65744121	333530	+	FUT8	2530	2768	124781	60295	64486	2.80103e-07
chr4	15778275	15853230	74956	+	CD38	952	831	30798	15468	15330	2.82212e-07
chr15	68818221	68946811	128591	+	SPESP1	246777	1645	52273	26027	26246	2.83172e-07
chr1	12644547	12667086	22540	+	AADACL4	343066	304	10647	5485	5162	2.87512e-07
chr7	33129244	33606068	476825	+	BBS9	27241	3091	178235	86130	92105	2.89285e-07
chr8	22440819	22541142	100324	+	PPP3CC	5533	1048	39322	19213	20109	2.9004e-07
chr15	51952106	52067372	115267	+	MAPK6	5597	1686	49721	24856	24865	2.90135e-07
chr9	100442271	100577636	135366	+	MSANTD3-TMEFF1	100526694	1289	53980	26423	27557	2.91527e-07
chr5	72320367	72360225	39859	+	PTCD2	79810	359	15959	7994	7965	2.932e-07
chr7	127652180	128092609	440430	+	SND1	27044	3942	186920	92003	94917	2.94762e-07
chr15	59594875	59640239	45365	+	GCNT3	9245	391	19629	9827	9802	2.96272e-07
chr11	10783313	10801625	18313	+	NA	692223	226	8047	3949	4098	2.96756e-07
chr1	179365720	179554735	189016	+	AXDND1	126859	1534	74419	36794	37625	2.96906e-07
chr14	64503712	64533690	29979	+	ZBTB1	22890	420	11856	5643	6213	2.96906e-07
chr1	162366908	162386818	19911	+	C1orf226	400793	278	10043	4931	5112	2.99759e-07
chr16	3065297	3082192	16896	+	IL32	9235	326	9015	4151	4864	3.00068e-07
chr5	157671553	157680143	8591	+	C5orf52	100190949	163	4153	2229	1924	3.00164e-07
chr14	105398579	105450106	51528	+	TEX22	647310	1511	28651	13827	14824	3.01855e-07
chr2	131476093	131482934	6842	+	TUBA3D	113457	170	3564	1717	1847	3.02676e-07
chr1	201518703	201530474	11772	+	RPS10P7	376693	150	4966	2356	2610	3.05302e-07
chr10	74825582	75032622	207041	+	KAT6B	23522	2000	84052	40433	43619	3.08523e-07
chr1	28668732	28719353	50622	+	GMEB1	10691	991	23264	11091	12173	3.10345e-07
chr20	4120980	4187747	66768	+	SMOX	54498	1191	33295	15772	17523	3.10345e-07
chr4	53285	88211	34927	+	ZNF595	152687	352	13382	6623	6759	3.11075e-07
chr16	1308880	1327018	18139	+	UBE2I	7329	805	10786	5173	5613	3.14368e-07
chr1	110031577	110074641	43065	+	STRIP1	85369	815	22140	10877	11263	3.15838e-07
chr15	32641676	32697098	55423	+	SCG5	6447	625	23452	11618	11834	3.1674e-07
chr12	54353661	54497688	144028	+	NA	102724050	1877	68605	33521	35084	3.19689e-07
chr17	12020824	12143830	123007	+	MAP2K4	6416	968	45623	21303	24320	3.20946e-07
chr21	32772100	32893735	121636	+	C21orf62-AS1	54067	1161	51292	25918	25374	3.23432e-07
chr19	49085419	49108605	23187	+	SNRNP70	6625	679	12378	6082	6296	3.27158e-07
chr11	66480013	66509659	29647	+	DPP3	10072	613	15493	7615	7878	3.32217e-07
chr5	67379378	67805238	425861	+	NA	101928858	2519	159728	79087	80641	3.32217e-07
chr4	3074681	3243959	169279	+	HTT	3064	2613	77061	36528	40533	3.37465e-07
chr17	21376197	21419872	43676	+	KCNJ12	3768;100996843	1063	25380	12594	12786	3.39718e-07
chr2	237966827	238042782	75956	+	UBE2F	140739	969	34064	16538	17526	3.39749e-07
chr15	67542709	67807123	264415	+	MAP2K5	5607	2084	104567	50769	53798	3.42069e-07
chr12	8681600	8783095	101496	+	RIMKLB	57494	1241	41662	20412	21250	3.42069e-07
chr4	8182072	8241803	59732	+	SH3TC1	54436	1516	34336	16878	17458	3.42863e-07
chr19	53761961	53764199	2239	+	MIR519A2	574500	50	1071	558	513	3.43197e-07
chr17	18315310	18323203	7894	+	SMCR8	140775	181	4233	2076	2157	3.43276e-07
chr11	72814308	72843674	29367	+	ATG16L2	89849	586	15506	7701	7805	3.44244e-07
chr17	75109952	75130265	20314	+	ARMC7	79637	494	10562	5234	5328	3.52528e-07
chr2	222424517	222560948	136432	+	SGPP2	130367	1232	56961	28168	28793	3.52761e-07
chr3	196596	409417	212822	+	CHL1	10752	1679	78785	38260	40525	3.53223e-07
chr6	35737032	35749079	12048	+	ARMC12	221481	170	5653	2786	2867	3.53972e-07
chr17	80036632	80100613	63982	+	CCDC40	55036	1606	32418	16441	15977	3.53972e-07
chr12	120978543	121002512	23970	+	HNF1A	6927	388	12512	6570	5942	3.55032e-07
chr12	19129752	19376400	246649	+	PLEKHA5	54477	2391	93960	45214	48746	3.58514e-07
chr14	102777476	102911500	134025	+	TRAF3	7187	2284	61430	29554	31876	3.58771e-07
chr1	46303631	46316776	13146	+	UQCRH	7388	295	6087	2823	3264	3.63743e-07
chr11	2140501	2148666	8166	+	IGF2-AS	51214	305	4694	2244	2450	3.77063e-07
chr16	57735730	57757250	21521	+	KATNB1	10300	515	12179	5972	6207	3.82201e-07
chr9	92325484	92620533	295050	+	CENPP	401541	2846	118110	58147	59963	3.84146e-07
chr1	15247272	15400283	153012	+	FHAD1	114827;102725471	2428	72563	36222	36341	3.85565e-07
chr4	88378739	88443111	64373	+	HERC6	55008	529	25536	12279	13257	3.86016e-07
chr2	135531455	135725270	193816	+	R3HDM1	23518	1734	73609	36184	37425	3.93284e-07
chr14	90061765	90185857	124093	+	KCNK13	56659	1434	54526	26828	27698	3.97195e-07
chr1	7954291	7985505	31215	+	PARK7	11315;102724203	591	14175	6784	7391	4.02662e-07
chr15	40161023	40221136	60114	+	BUB1B	701	567	23287	11509	11778	4.05706e-07
chr16	57092537	57148367	55831	+	CPNE2	221184	925	30182	14757	15425	4.06575e-07
chr19	49580646	49591015	10370	+	PRRG2	5639	254	5556	2784	2772	4.06633e-07
chr4	337814	384864	47051	+	ZNF141	7700	550	18968	9463	9505	4.07309e-07
chr2	178521183	178774675	253493	+	TTN-AS1	100506866	2308	96212	48194	48018	4.12039e-07
chr9	108862266	108863759	1494	+	ACTL7A	10881	59	853	433	420	4.12039e-07
chr17	47522942	47623276	100335	+	NPEPPS	9520;101060212;101929950	1376	41385	20065	21320	4.12039e-07
chr22	41976272	41998221	21950	+	2018-09-03	55964	404	11310	5578	5732	4.1223e-07
chr16	53703963	54121941	417979	+	FTO	79068	3753	166566	81149	85417	4.17322e-07
chr19	58059239	58086310	27072	+	ZNF135	7694	553	13530	6910	6620	4.2112e-07
chr10	102743970	102816267	72298	+	WBP1L	54838	1056	33781	16764	17017	4.25092e-07
chr19	19528861	19537581	8721	+	YJEFN3	374887	273	5149	2609	2540	4.25537e-07
chr3	157543246	157677749	134504	+	PQLC2L	152078	865	53190	26490	26700	4.26431e-07
chr4	185426249	185449826	23578	+	C4orf47	441054	295	8750	4304	4446	4.30049e-07
chr2	161424332	161985282	560951	+	SLC4A10	57282	3165	201427	99605	101822	4.3104e-07
chr3	113828182	113947174	118993	+	GRAMD1C	54762	1113	47093	23050	24043	4.32567e-07
chr7	150368189	150374044	5856	+	REPIN1	29803	340	3647	1810	1837	4.33585e-07
chr20	31819308	31834689	15382	+	MYLK2	85366	257	8373	3848	4525	4.36372e-07
chr6	31815464	31817946	2483	+	HSPA1A	3303	175	1483	703	780	4.37655e-07
chr19	54724497	54867215	142719	+	KIR3DL1	3811	1784	66934	31899	35035	4.37655e-07
chr11	20599400	20659285	59886	+	SLC6A5	9152	699	27152	13325	13827	4.39854e-07
chr15	78810487	78898133	87647	+	MORF4L1	10933	1594	39791	19328	20463	4.43453e-07
chr19	11848726	11883750	35025	+	ZNF439	90594	448	15398	7642	7756	4.44943e-07
chr2	111898479	112029561	131083	+	MERTK	10461	1487	57220	28893	28327	4.48637e-07
chr5	141397987	141512979	114993	+	PCDHGB5	56101	2480	52247	26198	26049	4.52026e-07
chr1	93079235	93139081	59847	+	MTF2	22823	484	22364	10224	12140	4.572e-07
chr12	9951316	9995694	44379	+	CLEC12A	160364	388	17556	7985	9571	4.57232e-07
chr21	44517216	44525952	8737	+	TSPEAR-AS2	114043	187	4764	2330	2434	4.59853e-07
chr19	4183354	4224814	41461	+	ANKRD24	170961	1069	22224	10654	11570	4.65488e-07
chr21	17901263	18267373	366111	+	CHODL	140578	2374	135611	65962	69649	4.71099e-07
chr11	118436490	118526832	90343	+	KMT2A	4297	989	37269	18626	18643	4.71099e-07
chr7	43112599	43566001	453403	+	HECW1	23072;102724911	4367	190563	95721	94842	4.73624e-07
chr3	51955314	51957504	2191	+	GPR62	118442	138	1440	743	697	4.78743e-07
chr18	80109031	80147523	38493	+	ADNP2	22850	506	16094	7796	8298	4.78755e-07
chr12	64781193	64881032	99840	+	TBC1D30	23329	959	41130	19759	21371	4.78755e-07
chr15	96783389	96785615	2227	+	SPATA8	145946	31	1148	616	532	4.79761e-07
chr19	17871973	17895174	23202	+	SLC5A5	6528	596	12214	6090	6124	4.80253e-07
chr15	34343315	34357737	14423	+	NUTM1	256646	230	7045	3301	3744	4.83822e-07
chr12	57771492	57782541	11050	+	METTL21B	25895	212	5346	2914	2432	4.84014e-07
chr22	41560763	41577741	16979	+	CSDC2	27254	346	9475	4786	4689	4.84153e-07
chr9	26947039	27062930	115892	+	IFT74	80173	1103	43529	21207	22322	4.84153e-07
chr14	92121937	92172145	50209	+	CPSF2	53981	540	19883	9469	10414	4.84675e-07
chr4	27217479	27282225	64747	+	NA	101929199	374	25151	12391	12760	4.92684e-07
chr11	58905398	59043527	138130	+	GLYATL1	92292;100287413	987	55055	26981	28074	4.99728e-07
chr19	2389771	2426239	36469	+	TMPRSS9	360200	1031	19399	9564	9835	5.04261e-07
chr6	138161921	138344663	182743	+	KIAA1244	57221	1805	76049	37111	38938	5.051e-07
chr2	181954241	182131398	177158	+	PPP1R1C	151242	1062	64803	32487	32316	5.14479e-07
chr2	59217708	59279400	61693	+	NA	101927285	336	23192	11385	11807	5.24183e-07
chr19	8052767	8062650	9884	+	CCL25	6370	193	4903	2557	2346	5.3336e-07
chr2	28457145	28643788	186644	+	PLB1	151056	2100	87920	43508	44412	5.38107e-07
chr5	23507155	23528597	21443	+	PRDM9	56979	236	9512	4797	4715	5.39142e-07
chr19	40592883	40629818	36936	+	LTBP4	8425;102724576	1278	20860	10634	10226	5.41794e-07
chr12	69359703	69390796	31094	+	YEATS4	8089	391	12240	5956	6284	5.44391e-07
chr2	233059967	233207903	147937	+	INPP5D	3635	2348	72169	35451	36718	5.44396e-07
chr19	38244035	38292614	48580	+	SPINT2	10653	1161	24884	11884	13000	5.46011e-07
chr16	1826941	1840207	13267	+	FAHD1	81889	256	6032	3112	2920	5.46011e-07
chr16	14974591	15139339	164749	+	PDXDC1	23042;102724985	3209	76593	38324	38269	5.51028e-07
chr19	12965159	12974762	9604	+	DAND5	199699	248	5025	2642	2383	5.59693e-07
chr13	96090839	96839562	748724	+	HS6ST3	266722	4753	284441	139392	145049	5.64056e-07
chr15	48120972	48142672	21701	+	SLC24A5	283652	119	7664	3996	3668	5.67427e-07
chr2	233681938	233773299	91362	+	UGT1A7	54577	966	38934	19027	19907	5.6945e-07
chr2	233691607	233773300	81694	+	UGT1A6	54578	892	35063	17051	18012	5.6945e-07
chr2	233671853	233773300	101448	+	UGT1A9	54600	1040	42800	20945	21855	5.6945e-07
chr8	94813311	94881746	68436	+	INTS8	55656	887	27520	13740	13780	5.71377e-07
chr10	133160447	133226412	65966	+	KNDC1	85442	2477	39111	18932	20179	5.78829e-07
chr8	9189011	9202854	13844	+	NA	101929128	192	6022	3090	2932	5.81067e-07
chr22	41091786	41180077	88292	+	EP300	2033	1293	37376	18340	19036	5.8772e-07
chr16	67884805	67888855	4051	+	NRN1L	123904	91	2261	1204	1057	5.88185e-07
chr5	179678628	179730925	52298	+	CANX	821	1091	23955	11483	12472	6.00129e-07
chr2	161308038	161411717	103680	+	PSMD14	10213	695	36724	17607	19117	6.02317e-07
chr17	2777056	3037739	260684	+	RAP1GAP2	23108	5875	134191	64274	69917	6.07541e-07
chr20	63895182	63936031	40850	+	DNAJC5	80331	1220	20986	10098	10888	6.10172e-07
chr3	26622806	26710776	87971	+	LRRC3B	116135	671	34762	17250	17512	6.11659e-07
chr2	117859427	117934942	75516	+	HTR5BP	101929908	660	31413	16003	15410	6.13465e-07
chr2	24793136	24822376	29241	+	CENPO	79172	466	12846	6125	6721	6.21339e-07
chr17	82418318	82442645	24328	+	HEXDC	284004	721	13412	6433	6979	6.21827e-07
chr2	95165432	95184317	18886	+	ZNF2	7549	321	8432	4086	4346	6.29347e-07
chr1	206203345	206464443	261099	+	SRGAP2	23380;102724255;102724504	2525	111623	53950	57673	6.36134e-07
chr7	129225023	129430211	205189	+	AHCYL2	23382	1862	82021	39758	42263	6.38299e-07
chr2	148644440	148787568	143129	+	EPC2	26122	1174	53082	25849	27233	6.4624e-07
chr6	170162517	170163027	511	+	NA	102724511	25	298	176	122	6.46449e-07
chr17	31094927	31382116	287190	+	NF1	4763;102725369	2364	108055	52450	55605	6.47041e-07
chr19	3708109	3750813	42705	+	TJP3	27134	1172	22981	11295	11686	6.48149e-07
chr12	120640552	120667324	26773	+	CABP1	9478	630	13918	6927	6991	6.48149e-07
chr9	128724445	128733194	8750	+	NA	100506100	187	4712	2372	2340	6.48705e-07
chr2	200305881	200482263	176383	+	SPATS2L	26010	1539	70891	35291	35600	6.60999e-07
chr16	70579895	70660682	80788	+	IL34	146433	1222	39196	18225	20971	6.61578e-07
chr12	103151842	103168309	16468	+	NA	101929058	91	6204	3141	3063	6.62203e-07
chr12	82358497	82479236	120740	+	METTL25	84190	657	42617	20642	21975	6.68477e-07
chr10	126905409	127452517	547109	+	DOCK1	1793	7929	247071	120538	126533	6.72605e-07
chr17	56978105	57006768	28664	+	SCPEP1	59342;102725424	368	12987	6362	6625	6.74327e-07
chr5	141430589	141512979	82391	+	PCDHGA12	26025	1479	37532	18820	18712	6.74924e-07
chr3	51971426	51981199	9774	+	ABHD14A	25864	353	5354	2647	2707	6.76013e-07
chr4	41359607	41700044	340438	+	LIMCH1	22998	2965	137885	66826	71059	6.78877e-07
chr5	138610967	138935034	324068	+	CTNNA1	1495	3845	143060	69743	73317	6.81767e-07
chr2	39436637	39665343	228707	+	NA	728730	2118	94331	47065	47266	6.91743e-07
chr16	35743268	35756515	13248	+	NA	400533	273	7540	4029	3511	6.94506e-07
chr2	233729108	233773299	44192	+	UGT1A3	54659	484	19097	9178	9919	6.95351e-07
chr10	118046279	118210153	163875	+	CASC2	255082	1155	62702	31449	31253	7.00674e-07
chr1	207006845	207099993	93149	+	C4BPB	725	906	40031	19889	20142	7.01911e-07
chr1	15465909	15491400	25492	+	CELA2B	51032	399	12430	6264	6166	7.07584e-07
chr17	48549630	48606414	56785	+	HOXB-AS3	404266	1680	29881	15135	14746	7.08745e-07
chr17	77546940	77563243	16304	+	NA	100507351	335	8609	4368	4241	7.10044e-07
chr13	113351673	113361868	10196	+	GRTP1-AS1	100874068;101930007;101930262	203	4769	2426	2343	7.10063e-07
chr1	151197949	151249536	51588	+	PIP5K1A	8394	848	23324	11427	11897	7.15622e-07
chr20	34975403	35002437	27035	+	MYH7B	57644;102724910	736	15642	7524	8118	7.17149e-07
chr22	17628855	17730855	102001	+	BCL2L13	23786	1547	43655	21600	22055	7.19906e-07
chr12	64404350	64451127	46778	+	XPOT	11260	548	18598	9195	9403	7.27163e-07
chr17	78187317	78207701	20385	+	AFMID	125061;102723386;102724007	464	10413	5173	5240	7.29735e-07
chr2	33436324	33564750	128427	+	RASGRP3	25780	1332	52353	25584	26769	7.35141e-07
chr17	74670578	74747335	76758	+	RAB37	326624	1226	37775	18974	18801	7.38172e-07
chr1	231241207	231277973	36767	+	GNPAT	8443	438	15360	7579	7781	7.41481e-07
chr18	76528655	76610968	82314	+	LINC00908	284276	1568	37280	18635	18645	7.44287e-07
chr4	105145875	105279816	133942	+	TET2	54790	885	48608	24083	24525	7.53743e-07
chr4	75724593	75814286	89694	+	USO1	8615	880	33649	16591	17058	7.55024e-07
chr1	9651732	9729114	77383	+	PIK3CD	5293	1809	39721	19593	20128	7.55978e-07
chr3	9917074	9933630	16557	+	IL17RC	84818;102723646	360	8479	4278	4201	7.62975e-07
chr3	14818962	14934565	115604	+	FGD5	152273	1516	55963	27015	28948	7.66743e-07
chr11	67006778	67050863	44086	+	SYT12	91683;102725335	957	23666	11705	11961	7.691e-07
chr16	69131291	69231130	99840	+	CIRH1A	84916	1626	43909	21936	21973	7.6939e-07
chr7	128531698	128629458	97761	+	NA	101928451	1251	40941	20522	20419	7.74361e-07
chr16	88427471	88440757	13287	+	ZNF469	84627	649	8791	4693	4098	7.74361e-07
chr4	112636964	112657592	20629	+	LARP7	51574	242	7823	3649	4174	7.78268e-07
chr14	69726900	69772005	45106	+	SRSF5	6430	645	19702	9642	10060	7.78268e-07
chr1	177351586	177366272	14687	+	NA	102724661	83	5843	2540	3303	7.86785e-07
chr22	41469125	41528989	59865	+	ACO2	50	1063	30092	14544	15548	7.87541e-07
chr16	2883186	2899382	16197	+	FLYWCH2	114984	430	8340	4159	4181	7.8964e-07
chr1	185157080	185291765	134686	+	SWT1	54823	1024	50692	24749	25943	8.04549e-07
chr3	158105855	158545730	439876	+	RSRC1	51319	2710	156075	75680	80395	8.12985e-07
chr15	72114258	72143688	29431	+	SENP8	123228	393	11877	5975	5902	8.1419e-07
chr19	48552075	48599425	47351	+	SULT2B1	6820	1092	24504	11894	12610	8.16113e-07
chr18	67516546	67899619	383074	+	NA	643542	2516	135402	67975	67427	8.18404e-07
chr2	129923177	129946703	23527	+	NA	101927924	307	10923	5285	5638	8.19235e-07
chr6	49550646	49561907	11262	+	C6orf141	135398	177	4817	2386	2431	8.24183e-07
chr19	7676628	7679826	3199	+	MCEMP1	199675	73	1761	756	1005	8.26591e-07
chr1	247895587	247896531	945	+	OR2W3	343171	21	538	300	238	8.35017e-07
chr14	19062316	19115270	52955	+	NA	503639	640	21878	10535	11343	8.41355e-07
chr3	62950430	63125062	174633	+	LINC00698	285401	945	68139	33340	34799	8.47935e-07
chr11	125903376	125923263	19888	+	DDX25	29118	336	8605	4340	4265	8.49189e-07
chr3	130345516	130484844	139329	+	COL6A5	256076	953	53928	26038	27890	8.51289e-07
chr9	34457414	34520989	63576	+	DNAI1	27019	705	30467	14754	15713	8.54901e-07
chr7	139339457	139346319	6863	+	C7orf55	154791	215	3192	1520	1672	8.65308e-07
chr21	45073853	45226560	152708	+	ADARB1	104	2422	69372	33574	35798	8.71313e-07
chr18	58044367	58401540	357174	+	NEDD4L	23327	4415	154877	74799	80078	8.71971e-07
chr19	10718079	10833488	115410	+	DNM2	1785	2597	61251	30606	30645	8.75417e-07
chr22	28772674	28789301	16628	+	CCDC117	150275	333	7371	3604	3767	8.86269e-07
chr15	74812716	74825758	13043	+	LMAN1L	79748	228	7375	3648	3727	8.86269e-07
chr7	876552	896436	19885	+	GET4	51608	962	11882	5590	6292	8.90233e-07
chr19	48933682	48944969	11288	+	DHDH	27294	330	5933	2915	3018	8.91004e-07
chr6	158869939	158910353	40415	+	C6orf99	100130967	639	18025	8373	9652	8.99567e-07
chr2	31234337	31269447	35111	+	EHD3	30845	513	17601	8739	8862	9.04621e-07
chr16	19167971	19268334	100364	+	SYT17	51760	1322	46065	22383	23682	9.04621e-07
chr8	36784324	36936128	151805	+	KCNU1	157855	944	57846	28914	28932	9.08548e-07
chr8	127339274	127392631	53358	+	CASC21	103021164	339	21122	10803	10319	9.24575e-07
chr20	31440519	31450257	9739	+	DEFB123	245936	117	4331	2223	2108	9.24575e-07
chr1	169662007	169854080	192074	+	C1orf112	55732	1454	75334	38736	36598	9.24575e-07
chr15	20282744	20291586	8843	+	CHEK2P2	646096	83	3981	1908	2073	9.24575e-07
chr20	1226056	1296421	70366	+	RAD21L1	642636	647	29482	14476	15006	9.36723e-07
chr8	66667615	66685564	17950	+	C8orf44	56260	197	7316	3701	3615	9.43315e-07
chr11	9460319	9528524	68206	+	ZNF143	7702	992	29188	14469	14719	9.43996e-07
chr1	53062052	53085502	23451	+	PODN	127435	509	13138	6317	6821	9.4553e-07
chr1	17205126	17246005	40880	+	PADI1	29943	608	21791	10237	11554	9.4553e-07
chr21	28048414	28137611	89198	+	NA	284825	621	31802	15703	16099	9.46192e-07
chr19	17334920	17342735	7816	+	GTPBP3	84705	323	4453	2359	2094	9.47918e-07
chr14	103561896	103714249	152354	+	KLC1	3831	3441	75541	36946	38595	9.58272e-07
chr5	38258409	38465021	206613	+	EGFLAM	133584	1945	88016	43333	44683	9.62437e-07
chr2	105744897	105894274	149378	+	NCK2	8440	2100	66536	32032	34504	9.63099e-07
chr7	112206588	112343096	136509	+	ZNF277	11179	876	50996	25571	25425	9.66345e-07
chr1	224114087	224162047	47961	+	FBXO28	23219	659	19652	9587	10065	9.77467e-07
chr3	18445024	18917692	472669	+	SATB1-AS1	101927777	2640	175345	86851	88494	9.77817e-07
chr3	23945260	23980618	35359	+	NR1D2	9975	528	14389	6612	7777	9.77817e-07
chr1	65248219	65415869	167651	+	DNAJC6	9829	1397	67085	32878	34207	9.82648e-07
chr14	58244831	58272012	27182	+	PSMA3	5684	336	10952	5521	5431	9.85472e-07
chr22	36860988	36878015	17028	+	NCF4	4689	290	9093	4542	4551	9.89677e-07
chr12	54058254	54122234	63981	+	NA	440101	896	30736	15477	15259	9.94374e-07
chr2	227164565	227314792	150228	+	COL4A3	1285	1341	59901	29720	30181	9.94513e-07
chr5	173056352	173139284	82933	+	CREBRF	153222	1017	34064	17014	17050	9.94513e-07
chr1	58785160	58899594	114435	+	LINC01135	100131060	902	49319	24354	24965	1.0001e-06
chr19	44643798	44663583	19786	+	PVR	5817	370	9965	5150	4815	1.01405e-06
chr7	128241284	128257628	16345	+	LEP	3952	199	8015	3863	4152	1.02219e-06
chr6	35342558	35428191	85634	+	PPARD	5467	1328	42418	20894	21524	1.03047e-06
chr7	75842602	75888926	46325	+	RHBDD2	57414	819	22138	11225	10913	1.03047e-06
chr2	95592018	95599778	7761	+	TRIM43	129868;653192	73	3073	1465	1608	1.03068e-06
chr1	15617500	15669044	51545	+	DDI2	6248;84301	673	21854	10539	11315	1.03068e-06
chr22	39399741	39437060	37320	+	TAB1	10454	756	19174	9364	9810	1.03507e-06
chr11	64305572	64316743	11172	+	ESRRA	2101	353	6374	2945	3429	1.04058e-06
chr15	54012904	54633414	620511	+	UNC13C	440279	3636	223690	111719	111971	1.04058e-06
chr5	71455615	71567820	112206	+	BDP1	55814	1337	44705	21679	23026	1.04118e-06
chr4	1347266	1388049	40784	+	UVSSA	57654	1482	24100	11823	12277	1.04118e-06
chr16	2817180	2826304	9125	+	PRSS21	10942	249	5078	2565	2513	1.04856e-06
chr4	139301455	139420033	118579	+	NAA15	80155	1181	46318	22133	24185	1.05491e-06
chr10	100529072	100559998	30927	+	HIF1AN	55662	398	13990	6659	7331	1.0614e-06
chr2	131279290	131309068	29779	+	FAR2P4	440910	319	13289	6060	7229	1.07681e-06
chr2	86907953	87013981	106029	+	RGPD1	400966	1564	42851	20435	22416	1.07861e-06
chr20	64049836	64072347	22512	+	TCEA2	6919	689	13862	6545	7317	1.087e-06
chr2	233712992	233773299	60308	+	UGT1A5	54579	706	26466	12787	13679	1.08888e-06
chr2	233718778	233773299	54522	+	UGT1A4	54657	656	23891	11497	12394	1.08888e-06
chr1	244454377	244641177	186801	+	C1orf101	257044	1591	73639	37337	36302	1.09926e-06
chr2	26847747	26950351	102605	+	DPYSL5	56896	1561	47630	24522	23108	1.10482e-06
chr6	3849386	3851317	1932	+	FAM50B	26240	126	1135	530	605	1.10866e-06
chr5	148025683	148137289	111607	+	SPINK5	11005	698	39674	19547	20127	1.12142e-06
chr14	41607570	41904549	296980	+	LRFN5	145581	1849	102792	50778	52014	1.12142e-06
chr11	65386599	65413525	26927	+	FRMD8	83786	712	15153	7512	7641	1.14192e-06
chr17	56110958	56511659	400702	+	ANKFN1	162282	2600	157688	79696	77992	1.15991e-06
chr11	44726465	44932421	205957	+	TSPAN18	90139	2683	103232	50362	52870	1.16019e-06
chr5	141412987	141512979	99993	+	PCDHGA10	56106	2057	45523	22820	22703	1.16052e-06
chr2	176637710	176655958	18249	+	LINC01117	102724224	254	7313	3576	3737	1.16082e-06
chr7	87627548	87832296	204749	+	RUNDC3B	154661	1185	73037	35342	37695	1.17565e-06
chr3	52287089	52293476	6388	+	GLYCTK	132158	161	3615	1716	1899	1.18254e-06
chr1	54542257	54639192	96936	+	ACOT11	26027	1561	49634	23910	25724	1.18316e-06
chr22	46762617	47175699	413083	+	TBC1D22A	25771	8426	204139	97289	106850	1.18605e-06
chr2	174334946	174338492	3547	+	SP9	100131390	309	2106	1110	996	1.1864e-06
chr5	140926369	141012344	85976	+	PCDHAC1	56135	834	33876	16307	17569	1.20369e-06
chr21	41304212	41357431	53220	+	FAM3B	54097	650	23605	11633	11972	1.20855e-06
chr17	45620328	45648216	27889	+	CRHR1-IT1	147081;401884	458	12722	6160	6562	1.21559e-06
chr16	629239	634116	4878	+	WFIKKN1	117166	252	3268	1823	1445	1.21595e-06
chr19	14333743	14343916	10174	+	NA	101928845	205	5050	2662	2388	1.22699e-06
chr12	121888731	121918297	29567	+	PSMD9	5715;102724403	537	14039	6959	7080	1.23303e-06
chr7	129502479	129512932	10454	+	SMKR1	100287482	217	4813	2405	2408	1.23561e-06
chr6	154010496	154246867	236372	+	OPRM1	4988	1935	91730	47122	44608	1.24918e-06
chr2	120013005	120179119	166115	+	EPB41L5	57669	1447	63956	30643	33313	1.25035e-06
chr11	3609901	3637559	27659	+	TRPC2	7221	429	13701	6991	6710	1.2546e-06
chr10	113854661	113917194	62534	+	NHLRC2	374354	453	22209	10681	11528	1.25592e-06
chr7	149195485	149226248	30764	+	ZNF282	8427	753	15952	7750	8202	1.25592e-06
chr10	6277687	6335982	58296	+	NA	399715	717	25595	12904	12691	1.25728e-06
chr7	130070510	130135720	65211	+	KLHDC10	23008	714	26174	12753	13421	1.25931e-06
chr7	139230356	139308236	77881	+	UBN2	254048	849	30387	14701	15686	1.26454e-06
chr9	100473113	100577636	104524	+	TMEFF1	8577	1006	41163	20051	21112	1.27062e-06
chr5	181040225	181061523	21299	+	BTNL9	153579	568	10632	5174	5458	1.27346e-06
chr2	168455862	168775137	319276	+	CERS6	253782	2490	125532	60642	64890	1.27352e-06
chr2	17816496	17817101	606	+	MSGN1	343930	20	374	192	182	1.27831e-06
chr19	56314703	56341287	26585	+	NA	101928968	353	11215	5602	5613	1.28301e-06
chr4	84582979	84651338	68360	+	CDS1	1040	635	26242	12450	13792	1.28602e-06
chr19	4007646	4039386	31741	+	PIAS4	51588	1125	18848	9533	9315	1.28602e-06
chr19	56595264	56626481	31218	+	ZNF71	58491	476	14428	7004	7424	1.28602e-06
chr22	37658727	37666934	8208	+	PDXP	57026	281	4539	2198	2341	1.30587e-06
chr20	33055424	33073628	18205	+	BPIFB3	359710	258	9656	4704	4952	1.3067e-06
chr1	28369603	28500369	130767	+	PHACTR4	65979	1719	56062	27718	28344	1.31441e-06
chr7	1570073	1589626	19554	+	PSMG3-AS1	114796	525	10392	5587	4805	1.31679e-06
chr7	30027404	30130483	103080	+	PLEKHA8	84725	885	40839	20006	20833	1.33876e-06
chr22	41205205	41231271	26067	+	L3MBTL2	83746	579	13665	6902	6763	1.33992e-06
chr4	5711197	5814305	103109	+	EVC	2121	1463	48872	23948	24924	1.34034e-06
chr7	66628881	66811187	182307	+	KCTD7	154881	2870	82944	40661	42283	1.34735e-06
chr19	42313325	42325062	11738	+	TMEM145	284339	403	6707	3424	3283	1.36111e-06
chr8	41577187	41625001	47815	+	AGPAT6	137964	765	21853	10392	11461	1.36312e-06
chr6	15246296	15522040	275745	+	JARID2	3720	3834	121112	57316	63796	1.36312e-06
chr18	62325287	62391292	66006	+	TNFRSF11A	8792	986	29649	14669	14980	1.36506e-06
chr10	43077027	43130351	53325	+	RET	5979	1149	29716	14324	15392	1.38917e-06
chr1	236686454	236764631	78178	+	ACTN2	88	1141	33666	16463	17203	1.39156e-06
chr9	136807922	136957733	149812	+	RABL6	55684	5207	85770	42259	43511	1.40434e-06
chr9	20658309	20995955	337647	+	FOCAD	54914	2190	124675	59397	65278	1.41363e-06
chr5	7396208	7830081	433874	+	ADCY2	108	3961	177560	87307	90253	1.42266e-06
chr14	102362963	102502481	139519	+	TECPR2	9895	2365	65958	32258	33700	1.42307e-06
chr1	95937901	96022880	84980	+	NA	102723661	449	30039	14991	15048	1.42558e-06
chr10	12068972	12123225	54254	+	DHTKD1	55526	966	25073	12326	12747	1.42558e-06
chr10	13161554	13211104	49551	+	MCM10	55388	652	21599	10409	11190	1.43115e-06
chr11	49558546	49810419	251874	+	NA	440040	1479	90276	45292	44984	1.43355e-06
chr8	32026219	32139475	113257	+	NRG1-IT1	100856811	676	42765	20881	21884	1.43716e-06
chr15	62343029	62343138	110	+	MIR6085	102464834	1	60	20	40	1.43716e-06
chr19	49766968	49807113	40146	+	AP2A1	160	980	21907	10583	11324	1.43716e-06
chr1	247857199	247878205	21007	+	TRIM58	25893	380	9145	4371	4774	1.44672e-06
chr3	150852484	151080726	228243	+	CLRN1-AS1	116933	1785	92925	46961	45964	1.44948e-06
chr10	84194635	84219621	24987	+	CDHR1	92211	379	12801	6435	6366	1.4578e-06
chr2	70900590	70933446	32857	+	VAX2	25806	584	15770	8083	7687	1.48422e-06
chr19	23075210	23147219	72010	+	ZNF730	100129543	824	29899	14733	15166	1.49297e-06
chr2	189879609	190203484	323876	+	C2orf88	84281	2032	121291	60088	61203	1.50304e-06
chr1	15152532	15220480	67949	+	TMEM51	55092	1193	32896	16418	16478	1.50793e-06
chr7	44200968	44214294	13327	+	YKT6	10652	194	6412	3160	3252	1.51096e-06
chr5	94618347	94739436	121090	+	ANKRD32	84250	871	43664	21574	22090	1.52257e-06
chr10	68560656	68694482	133827	+	TET1	80312	1814	56328	27957	28371	1.53694e-06
chr4	105894775	106004027	109253	+	NPNT	255743	837	41595	20265	21330	1.54127e-06
chr16	58462846	58513628	50783	+	NDRG4	65009	1072	27346	13843	13503	1.54127e-06
chr17	32266176	32324661	58486	+	RHBDL3	162494	1034	29921	14515	15406	1.55236e-06
chr7	100049774	100065038	15265	+	ZSCAN21	7589	323	7307	3487	3820	1.55653e-06
chr7	138002324	138117986	115663	+	AKR1D1	6718	906	45440	23203	22237	1.55832e-06
chr12	132489551	132585188	95638	+	FBRSL1	57666	3709	60012	30224	29788	1.56191e-06
chr19	11987617	12046275	58659	+	NA	101928464	872	26063	13079	12984	1.56604e-06
chr21	36385378	36419015	33638	+	CHAF1B	8208	674	15720	7650	8070	1.56964e-06
chr15	63189469	63267782	78314	+	RAB8B	51762	744	31190	14997	16193	1.572e-06
chr1	183472216	183598246	126031	+	SMG7	9887	1112	50759	24968	25791	1.57357e-06
chr2	34677579	34738231	60653	+	LINC01320	102723646	487	23168	11487	11681	1.59191e-06
chr12	31073845	31104791	30947	+	DDX11	1663	645	16179	7803	8376	1.59191e-06
chr9	96928310	96940253	11944	+	NUTM2G	441457	254	6877	3342	3535	1.59191e-06
chr1	203626561	203744081	117521	+	ATP2B4	493	1424	54644	27371	27273	1.599e-06
chr6	36697851	36733183	35333	+	RAB44	401258	512	17730	8622	9108	1.60514e-06
chr15	90001392	90082206	80815	+	ZNF710	374655	1545	40972	20141	20831	1.61111e-06
chr1	222618086	222668012	49927	+	MIA3	375056	516	19549	9329	10220	1.61524e-06
chr19	36054881	36105106	50226	+	WDR62	284403;102725164	969	25843	12689	13154	1.61622e-06
chr1	27234516	27308633	74118	+	WDTC1	23038	1031	34473	17262	17211	1.61686e-06
chr12	54549350	54579239	29890	+	PDE1B	5153	338	14780	6962	7818	1.62541e-06
chr3	9749944	9788219	38276	+	OGG1	4968;102723386	591	19040	9700	9340	1.62722e-06
chr19	54724459	54767884	43426	+	KIR2DL3	3804	566	20864	9946	10918	1.63424e-06
chr13	24680411	24712493	32083	+	ATP12A	479	571	15803	7723	8080	1.63576e-06
chr10	6580419	6616452	36034	+	PRKCQ-AS1	439949	351	14608	7184	7424	1.6434e-06
chr11	87037844	87323758	285915	+	TMEM135	65084	2131	103852	49857	53995	1.64843e-06
chr2	169791933	169812064	20132	+	SSB	6741	262	8028	3839	4189	1.64843e-06
chr20	43507680	43550950	43271	+	L3MBTL1	26013	596	21283	10204	11079	1.66946e-06
chr20	64290385	64313132	22748	+	LINC00266-1	140849	211	8759	4313	4446	1.67661e-06
chr9	112379937	112472410	92474	+	HSDL2	84263	966	37741	18222	19519	1.68711e-06
chr17	35731649	35743521	11873	+	RASL10B	91608;102725477	280	6528	3174	3354	1.68711e-06
chr17	81804132	81814013	9882	+	GCGR	2642	417	6520	3352	3168	1.68714e-06
chr8	84182787	84921844	739058	+	RALYL	138046	3871	261020	128548	132472	1.68741e-06
chr16	66844379	66854153	9775	+	CA7	766	189	5411	2600	2811	1.68741e-06
chr11	93741591	93764749	23159	+	C11orf54	28970	310	9523	4661	4862	1.69666e-06
chr1	47067488	47118319	50832	+	CYP4Z1	199974	303	20217	10381	9836	1.7169e-06
chr16	14750813	14952060	201248	+	NPIPA1	9284;642778;642799;101059938;101059953;102724993	3845	96691	47310	49381	1.73009e-06
chr20	44475886	44494603	18718	+	TTPAL	79183;102725400	265	8714	4245	4469	1.75106e-06
chr6	4706159	4955551	249393	+	CDYL	9425	3157	104854	51555	53299	1.75944e-06
chr8	11339637	11368452	28816	+	TDH	157739	517	12700	6172	6528	1.77733e-06
chr3	197737179	197787596	50418	+	FYTTD1	84248	875	21264	9840	11424	1.79722e-06
chr10	63521363	63625123	103761	+	REEP3	221035	989	39784	19745	20039	1.8107e-06
chr17	54899387	54961956	62570	+	TOM1L1	10040	604	25716	12594	13122	1.82558e-06
chr10	5035354	5107686	72333	+	AKR1C3	8644	553	29226	14169	15057	1.82558e-06
chr17	48103357	48123074	19718	+	SNX11	29916	373	9464	4616	4848	1.83114e-06
chr5	162067540	162155536	87997	+	GABRG2	2566	517	30802	15325	15477	1.84649e-06
[truncated: 3,387 more rows]

## Sheet: Hypo-heterogeneous genes (MSC)
chromosome	start	end	width	strand	symbol	entrezID	CpG	GC	C	G	FDR-adjusted p-value
chr7	27168619	27171915	3297	+	HOXA10-AS	442920;100874323	129	1740	878	862	2.41429e-24
chr15	62895812	62899543	3732	+	NA	101928955	53	1794	827	967	1.23308e-20
chr16	19113932	19121629	7698	+	ITPRIPL2	162073	252	3796	1796	2000	1.81081e-17
chr6	138403531	138422197	18667	+	HEBP2	23593	311	8795	4403	4392	1.24176e-13
chr6	50818723	50847613	28891	+	TFAP2B	7021	561	12752	6210	6542	2.20982e-13
chr1	239247808	239250818	3011	-	NA	102725415	35	1156	597	559	1.29e-12
chr17	37489831	37513501	23671	+	DUSP14	11072	459	10955	5440	5515	5.23306e-11
chr17	19377721	19383544	5824	+	MAPK7	5598	231	3449	1769	1680	5.60217e-11
chr2	238848032	238910543	62512	+	TWIST2	117581	1346	31358	15239	16119	5.70899e-11
chr20	50292720	50314922	22203	+	LINC01270	284751	391	11772	5343	6429	1.00207e-10
chr4	146638893	146642474	3582	+	POU4F2	5458	180	1769	926	843	3.18644e-10
chr11	68008578	68029282	20705	+	ALDH3B1	221	479	12092	6269	5823	4.24576e-10
chr16	4371848	4383528	11681	+	VASN	114990	433	7413	3747	3666	1.00392e-08
chr8	23336171	23366125	29955	+	NA	100507156	471	14800	7622	7178	1.69684e-08
chr14	96501433	96567111	65679	+	PAPOLA	10914	688	24019	11426	12593	3.46746e-08
chr5	9546200	9550609	4410	+	SNHG18	100505806	89	2057	1009	1048	1.44238e-07
chr14	73567620	73575658	8039	+	ACOT2	10965	220	3908	1910	1998	3.23432e-07
chr5	120464278	120687332	223055	+	PRR16	51334	1285	79205	38898	40307	3.10696e-06
chr9	68302867	68304905	2039	+	FOXD4L3	286380	129	1222	668	554	3.19693e-06
chr3	64187544	64200965	13422	+	PRICKLE2-AS3	100874243	119	5551	2851	2700	4.19163e-06
chr12	4562204	4615302	53099	+	DYRK4	8798	619	22713	11278	11435	6.2362e-06
chr18	8705661	8832778	127118	+	MTCL1	23255	2095	57772	28164	29608	7.57624e-06
chr3	128489212	128502348	13137	+	GATA2-AS1	101927167	574	7311	3455	3856	1.03569e-05
chr6	160348268	160452581	104314	+	SLC22A3	6581	953	43493	21457	22036	1.3401e-05
chr6	149863494	149919507	56014	+	NA	100652739	743	25942	12953	12989	1.78576e-05
chr19	39406813	39409412	2600	+	ZFP36	7538	116	1536	866	670	2.99924e-05
chr7	41693916	41779388	85473	+	INHBA-AS1	285954	654	34734	17655	17079	4.77484e-05
chr3	113403991	113433992	30002	+	CFAP44-AS1	100874029	161	11089	5606	5483	5.61935e-05
chr20	49982999	49988886	5888	+	SNAI1	6615	134	3248	1601	1647	6.29655e-05
chr8	121639293	121644693	5401	+	HAS2-AS1	594842	160	2546	1280	1266	6.50232e-05
chr17	78360453	78373911	13459	+	NA	101928674	306	7201	3384	3817	6.70742e-05
chr3	46877746	46903799	26054	+	PTH1R	5745	718	15100	7336	7764	6.7945e-05
chr17	41812680	41823217	10538	+	FKBP10	60681	271	5920	3025	2895	6.86596e-05
chr9	65736555	65738784	2230	+	FOXD4L4	349334;653404	142	1353	724	629	9.12719e-05
chr1	15409895	15430343	20449	+	EFHD2	79180	538	11609	6034	5575	0.000106022
chr14	54567097	54793315	226219	+	SAMD4A	23034	2323	97506	47284	50222	0.000114686
chr19	6737925	6751526	13602	+	TRIP10	9322	421	7348	3624	3724	0.000128831
chr10	58513140	58831437	318298	+	BICC1	80114	2149	120819	58195	62624	0.000130028
chr20	3071620	3072517	898	+	OXT	5020	93	646	363	283	0.000133839
chr11	111298356	111308735	10380	+	COLCA2	120376	231	4702	2408	2294	0.000147161
chr19	40576851	40591399	14549	+	SHKBP1	92799	304	7788	3840	3948	0.000164635
chr5	79689877	79800240	110364	+	CMYA5	202333	962	44888	21871	23017	0.000176842
chr19	44662278	44684359	22082	+	CEACAM19	56971	285	10446	5441	5005	0.000186835
chr1	151994531	152042774	48244	+	NBPF18P	441908	508	21240	10074	11166	0.000234466
chr21	45974489	45974953	465	+	NA	101928796	21	294	147	147	0.000249449
chr17	79074939	79088599	13661	+	ENGASE	64772	463	7978	3712	4266	0.000256855
chr4	176319964	176332245	12282	+	SPCS3	60559	198	4516	2141	2375	0.000258426
chr1	25337917	25362361	24445	+	TMEM50A	23585	365	10277	5166	5111	0.000367468
chr11	45885651	45906465	20815	+	MAPK8IP1	9479	527	12080	5753	6327	0.00037702
chr20	22054090	22074654	20565	+	LINC01432	100270679	136	8542	4158	4384	0.00044276
chr3	132597237	132618967	21731	+	ACKR4	51554	135	8078	4254	3824	0.000491415
chr13	75620434	75859870	239437	+	LMO7	4008	1933	92581	43744	48837	0.000524798
chr1	157993273	158100262	106990	+	KIRREL	55243	1309	52597	25427	27170	0.000529701
chr19	2476122	2478259	2138	+	GADD45B	4616	119	1288	664	624	0.000538578
chr2	113498665	113501155	2491	+	FOXD4L1	2298;200350	145	1452	764	688	0.000794882
chr19	35040506	35066571	26066	+	HPN	3249	512	13661	6635	7026	0.000871916
chr9	133079900	133087355	7456	+	CELP	1057	162	4168	2194	1974	0.00097002
chr11	61481120	61490931	9812	+	PPP1R32	220004	192	5626	2829	2797	0.00112283
chr3	150602875	150630445	27571	+	NA	51714	320	10439	5002	5437	0.00116353
chr10	91163012	91284331	121320	+	PCGF5	84333	941	46258	21419	24839	0.00127092
chr19	18588685	18592336	3652	+	C19orf60	55049	191	2200	1183	1017	0.00150915
chr9	34650702	34661892	11191	+	IL11RA	3590	152	6066	2959	3107	0.00185445
chr5	140107777	140125619	17843	+	PURA	5813	359	7403	3403	4000	0.00212797
chr1	75128434	75161533	33100	+	LHX8	431707	512	13167	6383	6784	0.0021812
chr3	115623324	115721490	98167	+	GAP43	2596	676	37900	19036	18864	0.00233893
chr20	47318502	47320754	2253	+	NA	100131496	62	1170	584	586	0.00237988
chr6	1389834	1395597	5764	+	FOXF2	2295	359	3451	1802	1649	0.0025096
chr1	70706453	70786468	80016	+	NA	101927244	444	30425	14885	15540	0.00262002
chr14	104724186	104747325	23140	+	ADSSL1	122622	718	14058	6967	7091	0.00297847
chr9	4299390	4306046	6657	+	NA	101929330	117	2899	1437	1462	0.00324247
chr4	182143987	182803024	659038	+	TENM3	55714	7584	256480	125497	130983	0.00325193
chr10	104323369	104327004	3636	+	NA	101927472	70	2020	1027	993	0.00331774
chr2	27078567	27086408	7842	+	EMILIN1	11117	257	4833	2289	2544	0.00355513
chr4	173527270	173591324	64055	+	HAND2-AS1	79804	878	26263	12569	13694	0.00366284
chr8	142727203	142736927	9725	+	THEM6	51337	271	5139	2555	2584	0.0036668
chr1	109466628	109482137	15510	+	SYPL2	284612	224	7630	3790	3840	0.00378272
chr2	169064789	169096167	31379	+	DHRS9	10170	206	12434	6252	6182	0.00384085
chr1	226870184	226896102	25919	+	PSEN2	5664	510	13587	6495	7092	0.005017
chr11	111912242	111914093	1852	+	HSPB2	3316	57	1125	668	457	0.00507234
chr12	7108052	7122501	14450	+	C1RL-AS1	283314	215	7471	3438	4033	0.00527265
chr3	146921923	146925218	3296	+	NA	101927866	25	1143	556	587	0.00612202
chr19	41310189	41324883	14695	+	CCDC97	90324	294	7864	4059	3805	0.00621837
chr16	56300616	56302904	2289	+	NA	102723466	28	1132	643	489	0.0064882
chr2	36355926	36551135	195210	+	CRIM1	51232;101929500	1810	78547	37562	40985	0.00659963
chr18	904943	912172	7230	+	ADCYAP1	116	351	3819	1814	2005	0.00685206
chr11	59142748	59155039	12292	+	FAM111A	63901	155	4918	2398	2520	0.00713668
chr15	51829628	51947295	117668	+	TMOD3	29766	1214	48270	23796	24474	0.00749965
chr19	1438358	1440494	2137	+	RPS15	6209;102725415	164	1340	641	699	0.00920897
chr13	49995888	50020481	24594	+	TRIM13	10206	363	10148	4762	5386	0.00961452
chr21	34073224	34143034	69811	+	MRPS6	64968	761	28134	13256	14878	0.00966732
